# Supplementary material for: 4,5,7-Trimeth­oxy-2-methyl-3-(2,4,5-trimethoxy­phen­yl)-1-[3-(2,4,5-tri­methoxy­phen­yl)pentan-2-yl]indane acetone 0.858-solvate
Source: Acta Crystallogr Sect E Struct Rep Online. 2009 May 23;65(Pt 6):o1379. doi: 10.1107/S1600536809018613 (PMC2969733; doi:10.1107/S1600536809018613)
Supplement: Supplementary file 1 [file e-65-o1379-sup1.cif]

##############################################################################
###                                                                        ###
###        Electronic paper (Acta Crystallographica Section E)             ###
###                                                                        ###
##############################################################################
#                                                                            #
# This CIF contains the data in a paper accepted for publication in Acta     #
# Crystallographica Section E. It conforms to the requirements of Notes      #
# for Authors for Section E, and has been peer reviewed under the auspices   #
# of the IUCr Commission on Journals.                                        #
#                                                                            #
# Full details of the Crystallographic Information File format               #
# are given in the paper "The Crystallographic Information File (CIF):       #
# a New Standard Archive File for Crystallography" by S. R. Hall, F. H.      #
# Allen and I. D. Brown [Acta Cryst. (1991), A47, 655-685].                  #
#                                                                            #
# The current version of the core CIF dictionary is obtainable from          #
# ftp://ftp.iucr.org/pub/cif_core.dic. The current version number is 2.4.    #
#                                                                            #
# Software is freely available for graphical display of the structure(s) in  #
# this CIF.  For information consult the CIF home page http://www.iucr.org/  #
# cif/home.html                                                              #
#                                                                            #
# This file may be used for bona fide research purposes within the           #
# scientific community so long as proper attribution is given to the journal # 
# article from which it was obtained.                                        #
#                                                                            #
##############################################################################
                                             
data_I
_audit_creation_method     SHELXL-97
_chemical_name_systematic
;
4,5,7-Trimethoxy-2-methyl-3-(2,4,5-trimethoxyphenyl)-1-[3-(2,4,5-
trimethoxyphenyl)pentan-2-yl]indane acetone 0.858-solvate
;
_chemical_name_common     ?
_chemical_formula_moiety     '(C36 H48 09), 0.858(C3 H6 O)'
_chemical_formula_sum     'C38.574 H53.148 O9.858'
_chemical_formula_iupac     'C36 H48 09, 0.858C3 H6 O'
_chemical_formula_weight     674.57
_chemical_melting_point     408
_symmetry_cell_setting     Triclinic
_symmetry_space_group_name_H-M     'P -1'
_symmetry_space_group_name_Hall     '-P 1'
loop_
    _symmetry_equiv_pos_as_xyz
    'x, y, z'
    '-x, -y, -z'
_cell_length_a     8.9234(10)
_cell_length_b     13.2672(14)
_cell_length_c     16.3992(18)
_cell_angle_alpha     87.757(2)
_cell_angle_beta     80.09000(10)
_cell_angle_gamma     76.02200(10)
_cell_volume     1855.9(4)
_cell_formula_units_Z     2
_cell_measurement_reflns_used     2731
_cell_measurement_theta_min     2.522
_cell_measurement_theta_max     27.793
_cell_measurement_temperature     298(2)
_exptl_crystal_description     plate
_exptl_crystal_colour     colourless
_exptl_crystal_size_max     0.49
_exptl_crystal_size_mid     0.41
_exptl_crystal_size_min     0.03
_exptl_crystal_density_diffrn     1.207
_exptl_crystal_density_meas     ?
_exptl_crystal_density_method     'not measured'
_exptl_crystal_F_000     727
_exptl_absorpt_coefficient_mu     0.086
_exptl_absorpt_correction_type     multi-scan
_exptl_absorpt_process_details     '(SADABS; Bruker, 1998)'
_exptl_absorpt_correction_T_min     0.9589
_exptl_absorpt_correction_T_max     0.9974
_exptl_special_details
;
;
_diffrn_ambient_temperature     298(2)
_diffrn_radiation_type     MoK\a
_diffrn_radiation_wavelength     0.71073
_diffrn_radiation_source     'fine-focus sealed tube'
_diffrn_radiation_monochromator     graphite
_diffrn_measurement_device_type     'Bruker APEX area-detector'
_diffrn_measurement_method     '\f and \w'
_diffrn_detector_area_resol_mean     ?
_diffrn_reflns_number     9730
_diffrn_reflns_av_R_equivalents     0.0285
_diffrn_reflns_av_sigmaI/netI     0.0617
_diffrn_reflns_theta_min     1.58
_diffrn_reflns_theta_max     25.00
_diffrn_reflns_theta_full     25.00
_diffrn_measured_fraction_theta_max     0.984
_diffrn_measured_fraction_theta_full     0.984
_diffrn_reflns_limit_h_min     -10
_diffrn_reflns_limit_h_max     10
_diffrn_reflns_limit_k_min     -15
_diffrn_reflns_limit_k_max     12
_diffrn_reflns_limit_l_min     -19
_diffrn_reflns_limit_l_max     19
_diffrn_standards_number     0
_diffrn_standards_interval_count     .
_diffrn_standards_interval_time     .
_diffrn_standards_decay_%     ?
_refine_special_details
;
 Refinement of F^2^ against ALL reflections.  The weighted R-factor wR and
 goodness of fit S are based on F^2^, conventional R-factors R are based
 on F, with F set to zero for negative F^2^. The threshold expression of
 F^2^ > 2sigma(F^2^) is used only for calculating R-factors(gt) etc. and is
 not relevant to the choice of reflections for refinement.  R-factors based
 on F^2^ are statistically about twice as large as those based on F, and R-
 factors based on ALL data will be even larger.
;
_reflns_number_total     6438
_reflns_number_gt     3660
_reflns_threshold_expression     I>2\s(I)
_refine_ls_structure_factor_coef     Fsqd
_refine_ls_matrix_type     full
_refine_ls_R_factor_all     0.1057
_refine_ls_R_factor_gt     0.0548
_refine_ls_wR_factor_gt     0.1354
_refine_ls_wR_factor_ref     0.1740
_refine_ls_goodness_of_fit_ref     1.011
_refine_ls_restrained_S_all     1.026
_refine_ls_number_reflns     6438
_refine_ls_number_parameters     495
_refine_ls_number_restraints     84
_refine_ls_hydrogen_treatment     constr
_refine_ls_weighting_scheme     calc
_refine_ls_weighting_details
         'calc w=1/[\s^2^(Fo^2^)+(0.0748P)^2^+0.7819P] where P=(Fo^2^+2Fc^2^)/3'
_atom_sites_solution_hydrogens     geom
_atom_sites_solution_primary     direct
_atom_sites_solution_secondary     difmap
_refine_ls_shift/su_max     0.000
_refine_ls_shift/su_mean     0.000
_refine_diff_density_max     0.400
_refine_diff_density_min     -0.241
_refine_ls_extinction_method     none
_refine_ls_extinction_coef     ?
loop_
    _atom_type_symbol
    _atom_type_description
    _atom_type_scat_dispersion_real
    _atom_type_scat_dispersion_imag
    _atom_type_scat_source
    'C' 'C' 0.0033 0.0016
                         'International Tables Vol C Tables 4.2.6.8 and 6.1.1.4'
    'H' 'H' 0.0000 0.0000
                         'International Tables Vol C Tables 4.2.6.8 and 6.1.1.4'
    'O' 'O' 0.0106 0.0060
                         'International Tables Vol C Tables 4.2.6.8 and 6.1.1.4'
_computing_data_collection     'SMART (Bruker, 1998)'
_computing_cell_refinement     'SAINT (Bruker, 1998)'
_computing_data_reduction     'SAINT (Bruker, 1998)'
_computing_structure_solution     'SHELXS97 (Sheldrick, 2008)'
_computing_structure_refinement     'SHELXL97 (Sheldrick, 2008)'
_computing_molecular_graphics     'SHELXTL (Sheldrick, 2008)'
_computing_publication_material     'SHELXTL (Sheldrick, 2008)'
loop_
    _atom_site_type_symbol
    _atom_site_label
    _atom_site_fract_x
    _atom_site_fract_y
    _atom_site_fract_z
    _atom_site_U_iso_or_equiv
    _atom_site_adp_type
    _atom_site_calc_flag
    _atom_site_refinement_flags
    _atom_site_occupancy
    _atom_site_disorder_assembly
    _atom_site_disorder_group
    O O1 1.1931(2) 0.14498(15) 0.22957(13) 0.0519(6) Uani d . 1 . .
    O O4 0.9453(3) 0.25903(16) -0.01442(11) 0.0510(6) Uani d . 1 . .
    O O2 1.1952(3) 0.16737(17) 0.39503(14) 0.0673(7) Uani d . 1 . .
    O O6 0.7166(3) -0.01714(17) 0.20417(13) 0.0619(6) Uani d . 1 . .
    O O5 0.7116(3) -0.03625(16) 0.04828(13) 0.0601(6) Uani d . 1 . .
    O O9 0.0148(3) 0.66946(18) 0.36065(14) 0.0633(6) Uani d . 1 . .
    O O7 0.5805(3) 0.66492(16) 0.15812(14) 0.0580(6) Uani d . 1 . .
    O O3 0.7466(3) 0.46292(17) 0.40510(13) 0.0604(6) Uani d . 1 . .
    O O8 0.1064(3) 0.84904(18) 0.33474(16) 0.0762(8) Uani d . 1 . .
    C C10 0.8901(3) 0.2026(2) 0.12217(16) 0.0359(7) Uani d . 1 . .
    C C11 0.8868(3) 0.1895(2) 0.03872(17) 0.0386(7) Uani d . 1 . .
    C C2 0.8520(3) 0.4007(2) 0.13985(17) 0.0379(7) Uani d . 1 . .
    H H2 0.7865 0.4008 0.0976 0.045 Uiso calc R 1 . .
    C C4 0.8538(3) 0.3652(2) 0.28242(17) 0.0380(7) Uani d . 1 . .
    C C6 1.0852(3) 0.2234(2) 0.27625(18) 0.0420(7) Uani d . 1 . .
    C C18 0.3909(3) 0.5759(2) 0.22003(17) 0.0386(7) Uani d . 1 . .
    C C14 0.7756(3) 0.0537(2) 0.15255(18) 0.0425(7) Uani d . 1 . .
    C C5 0.9700(3) 0.2873(2) 0.23899(17) 0.0371(7) Uani d . 1 . .
    C C17 0.4851(3) 0.4764(2) 0.17502(17) 0.0396(7) Uani d . 1 . .
    H H17 0.5580 0.4977 0.1297 0.047 Uiso calc R 1 . .
    C C3 0.7474(3) 0.4266(2) 0.22550(16) 0.0370(7) Uani d . 1 . .
    H H3 0.7293 0.5009 0.2368 0.044 Uiso calc R 1 . .
    C C19 0.4390(4) 0.6688(2) 0.20851(19) 0.0449(7) Uani d . 1 . .
    C C16 0.5879(3) 0.3984(2) 0.22794(17) 0.0388(7) Uani d . 1 . .
    H H16 0.6112 0.3307 0.2006 0.047 Uiso calc R 1 . .
    C C9 0.8590(4) 0.3818(2) 0.36492(18) 0.0454(8) Uani d . 1 . .
    C C13 0.7717(3) 0.0435(2) 0.06860(18) 0.0430(7) Uani d . 1 . .
    C C8 0.9742(4) 0.3178(2) 0.40316(19) 0.0516(8) Uani d . 1 . .
    H H8 0.9774 0.3290 0.4584 0.062 Uiso calc R 1 . .
    C C22 0.1547(4) 0.6702(2) 0.30812(18) 0.0471(8) Uani d . 1 . .
    C C23 0.2479(3) 0.5802(2) 0.27077(17) 0.0422(7) Uani d . 1 . .
    H H23 0.2134 0.5193 0.2800 0.051 Uiso calc R 1 . .
    C C1 0.9554(3) 0.2895(2) 0.14877(16) 0.0369(7) Uani d . 1 . .
    H H1 1.0592 0.2851 0.1156 0.044 Uiso calc R 1 . .
    C C7 1.0842(4) 0.2374(2) 0.36009(19) 0.0487(8) Uani d . 1 . .
    C C24 0.9528(4) 0.4779(2) 0.1168(2) 0.0527(8) Uani d . 1 . .
    H H24A 1.0092 0.4823 0.1609 0.079 Uiso calc R 1 . .
    H H24B 0.8873 0.5449 0.1080 0.079 Uiso calc R 1 . .
    H H24C 1.0257 0.4553 0.0671 0.079 Uiso calc R 1 . .
    C C12 0.8280(4) 0.1111(2) 0.01227(18) 0.0437(7) Uani d . 1 . .
    H H12 0.8265 0.1040 -0.0438 0.052 Uiso calc R 1 . .
    C C32 0.3788(4) 0.4259(3) 0.1338(2) 0.0533(8) Uani d . 1 . .
    H H32A 0.3224 0.3889 0.1757 0.064 Uiso calc R 1 . .
    H H32B 0.3021 0.4804 0.1122 0.064 Uiso calc R 1 . .
    C C21 0.2052(4) 0.7620(2) 0.2949(2) 0.0539(9) Uani d . 1 . .
    C C28 0.9350(5) 0.2536(3) -0.09955(19) 0.0660(10) Uani d . 1 . .
    H H28A 0.8274 0.2628 -0.1055 0.099 Uiso calc R 1 . .
    H H28B 0.9942 0.1871 -0.1214 0.099 Uiso calc R 1 . .
    H H28C 0.9766 0.3074 -0.1293 0.099 Uiso calc R 1 . .
    C C31 0.5048(4) 0.3847(3) 0.31565(19) 0.0545(9) Uani d . 1 . .
    H H31A 0.5683 0.3284 0.3421 0.082 Uiso calc R 1 . .
    H H31B 0.4057 0.3694 0.3133 0.082 Uiso calc R 1 . .
    H H31C 0.4880 0.4475 0.3466 0.082 Uiso calc R 1 . .
    C C20 0.3467(4) 0.7606(2) 0.2450(2) 0.0529(8) Uani d . 1 . .
    H H20 0.3805 0.8218 0.2357 0.063 Uiso calc R 1 . .
    C C29 0.7102(4) -0.0519(3) -0.0364(2) 0.0648(10) Uani d . 1 . .
    H H29A 0.6718 -0.1123 -0.0424 0.097 Uiso calc R 1 . .
    H H29B 0.8147 -0.0616 -0.0669 0.097 Uiso calc R 1 . .
    H H29C 0.6433 0.0077 -0.0574 0.097 Uiso calc R 1 . .
    C C34 0.6242(5) 0.7593(3) 0.1351(3) 0.0792(12) Uani d . 1 . .
    H H34A 0.6383 0.7922 0.1833 0.119 Uiso calc R 1 . .
    H H34B 0.5435 0.8044 0.1100 0.119 Uiso calc R 1 . .
    H H34C 0.7205 0.7450 0.0963 0.119 Uiso calc R 1 . .
    C C27 0.7729(6) 0.4980(3) 0.4807(2) 0.0951(15) Uani d . 1 . .
    H H27A 0.6969 0.5615 0.4973 0.143 Uiso calc R 1 . .
    H H27B 0.8762 0.5100 0.4735 0.143 Uiso calc R 1 . .
    H H27C 0.7633 0.4463 0.5227 0.143 Uiso calc R 1 . .
    C C33 0.4646(5) 0.3512(3) 0.0641(2) 0.0806(12) Uani d . 1 . .
    H H33A 0.3901 0.3262 0.0397 0.121 Uiso calc R 1 . .
    H H33B 0.5346 0.2937 0.0857 0.121 Uiso calc R 1 . .
    H H33C 0.5235 0.3864 0.0229 0.121 Uiso calc R 1 . .
    C C25 1.3527(4) 0.1453(3) 0.2235(3) 0.0806(12) Uani d . 1 . .
    H H25A 1.4164 0.0842 0.1943 0.121 Uiso calc R 1 . .
    H H25B 1.3781 0.1457 0.2780 0.121 Uiso calc R 1 . .
    H H25C 1.3722 0.2060 0.1941 0.121 Uiso calc R 1 . .
    C C30 0.7076(5) -0.0056(3) 0.2900(2) 0.0758(11) Uani d . 1 . .
    H H30A 0.6516 -0.0532 0.3191 0.114 Uiso calc R 1 . .
    H H30B 0.6535 0.0642 0.3062 0.114 Uiso calc R 1 . .
    H H30C 0.8114 -0.0201 0.3032 0.114 Uiso calc R 1 . .
    C C35 0.1433(6) 0.9472(3) 0.3104(3) 0.0986(15) Uani d . 1 . .
    H H35A 0.0658 1.0025 0.3402 0.148 Uiso calc R 1 . .
    H H35B 0.1442 0.9571 0.2521 0.148 Uiso calc R 1 . .
    H H35C 0.2446 0.9473 0.3229 0.148 Uiso calc R 1 . .
    C C26 1.2133(6) 0.1858(3) 0.4760(2) 0.0931(15) Uani d . 1 . .
    H H26A 1.2986 0.1333 0.4912 0.140 Uiso calc R 1 . .
    H H26B 1.1187 0.1839 0.5134 0.140 Uiso calc R 1 . .
    H H26C 1.2352 0.2528 0.4788 0.140 Uiso calc R 1 . .
    C C36 -0.1154(5) 0.6869(4) 0.3199(3) 0.1014(15) Uani d . 1 . .
    H H36A -0.2094 0.6948 0.3601 0.152 Uiso calc R 1 . .
    H H36B -0.1055 0.6290 0.2844 0.152 Uiso calc R 1 . .
    H H36C -0.1202 0.7490 0.2873 0.152 Uiso calc R 1 . .
    C C15 0.8340(3) 0.1327(2) 0.17745(18) 0.0412(7) Uani d . 1 . .
    H H15 0.8360 0.1394 0.2335 0.049 Uiso calc R 1 . .
    C C38A 0.5792(18) 0.2552(10) 0.5382(9) 0.099(3) Uani d PDU 0.429(3) A 1
    H H38A 0.5361 0.2849 0.4905 0.148 Uiso calc PR 0.429(3) A 1
    H H38B 0.6648 0.2845 0.5447 0.148 Uiso calc PR 0.429(3) A 1
    H H38C 0.4998 0.2700 0.5866 0.148 Uiso calc PR 0.429(3) A 1
    C C39A 0.7892(15) 0.1035(12) 0.4803(9) 0.123(4) Uani d PDU 0.429(3) A 1
    H H39A 0.7878 0.1183 0.4226 0.184 Uiso calc PR 0.429(3) A 1
    H H39B 0.8182 0.0297 0.4881 0.184 Uiso calc PR 0.429(3) A 1
    H H39C 0.8637 0.1347 0.4989 0.184 Uiso calc PR 0.429(3) A 1
    O O36A 0.5576(11) 0.0861(8) 0.5564(6) 0.128(3) Uani d PDU 0.429(3) A 1
    C C37A 0.6341(13) 0.1455(9) 0.5276(8) 0.080(3) Uani d PDU 0.429(3) A 1
    C C38B 0.5848(16) 0.3015(8) 0.5510(8) 0.089(3) Uani d PDU 0.429(3) A 2
    H H38D 0.5885 0.3306 0.4963 0.133 Uiso calc PR 0.429(3) A 2
    H H38E 0.6729 0.3104 0.5738 0.133 Uiso calc PR 0.429(3) A 2
    H H38F 0.4896 0.3363 0.5855 0.133 Uiso calc PR 0.429(3) A 2
    C C39B 0.7096(19) 0.1325(13) 0.4835(10) 0.130(4) Uani d PDU 0.429(3) A 2
    H H39D 0.7284 0.1757 0.4364 0.196 Uiso calc PR 0.429(3) A 2
    H H39E 0.6744 0.0747 0.4671 0.196 Uiso calc PR 0.429(3) A 2
    H H39F 0.8048 0.1074 0.5055 0.196 Uiso calc PR 0.429(3) A 2
    O O36B 0.5069(10) 0.1506(7) 0.5948(5) 0.112(2) Uani d PDU 0.429(3) A 2
    C C37B 0.5899(15) 0.1928(9) 0.5469(7) 0.073(3) Uani d PDU 0.429(3) A 2
loop_
    _atom_site_aniso_label
    _atom_site_aniso_U_11
    _atom_site_aniso_U_22
    _atom_site_aniso_U_33
    _atom_site_aniso_U_12
    _atom_site_aniso_U_13
    _atom_site_aniso_U_23
    O1 0.0451(13) 0.0443(12) 0.0616(14) 0.0069(10) -0.0179(11) -0.0153(10)
    O4 0.0677(15) 0.0575(13) 0.0348(11) -0.0266(11) -0.0111(10) 0.0008(10)
    O2 0.0777(17) 0.0596(14) 0.0572(14) 0.0192(12) -0.0394(13) -0.0097(11)
    O6 0.0840(18) 0.0537(14) 0.0529(14) -0.0287(13) -0.0082(12) 0.0035(11)
    O5 0.0794(17) 0.0522(14) 0.0570(14) -0.0287(12) -0.0132(12) -0.0112(11)
    O9 0.0528(15) 0.0731(16) 0.0535(14) -0.0001(12) 0.0002(12) -0.0050(11)
    O7 0.0507(14) 0.0446(13) 0.0778(16) -0.0155(11) -0.0045(12) 0.0095(11)
    O3 0.0615(15) 0.0623(14) 0.0477(13) 0.0129(12) -0.0179(11) -0.0195(11)
    O8 0.0833(19) 0.0445(14) 0.0900(19) 0.0004(13) -0.0031(15) -0.0185(13)
    C10 0.0336(16) 0.0352(15) 0.0363(16) 0.0001(13) -0.0094(13) -0.0045(12)
    C11 0.0367(17) 0.0405(17) 0.0378(16) -0.0071(13) -0.0063(13) -0.0029(13)
    C2 0.0355(16) 0.0386(16) 0.0400(16) -0.0059(13) -0.0115(13) -0.0015(12)
    C4 0.0374(17) 0.0356(16) 0.0417(17) -0.0054(13) -0.0132(13) -0.0013(12)
    C6 0.0410(18) 0.0361(16) 0.0477(18) -0.0001(14) -0.0151(14) -0.0082(13)
    C18 0.0363(17) 0.0353(16) 0.0441(17) -0.0041(13) -0.0130(14) 0.0003(13)
    C14 0.0429(18) 0.0354(16) 0.0464(18) -0.0060(14) -0.0045(14) -0.0002(13)
    C5 0.0379(17) 0.0352(15) 0.0401(16) -0.0074(13) -0.0127(13) -0.0029(12)
    C17 0.0364(17) 0.0402(16) 0.0418(17) -0.0062(13) -0.0096(13) -0.0010(13)
    C3 0.0382(17) 0.0336(15) 0.0392(16) -0.0046(13) -0.0115(13) -0.0032(12)
    C19 0.0442(19) 0.0400(18) 0.0505(19) -0.0064(15) -0.0142(15) 0.0027(14)
    C16 0.0373(17) 0.0349(15) 0.0441(17) -0.0058(13) -0.0100(13) -0.0011(12)
    C9 0.0439(19) 0.0457(18) 0.0437(18) -0.0001(15) -0.0122(15) -0.0091(14)
    C13 0.0429(18) 0.0370(17) 0.0478(18) -0.0055(14) -0.0069(14) -0.0124(14)
    C8 0.059(2) 0.0508(19) 0.0417(17) 0.0031(16) -0.0212(16) -0.0084(14)
    C22 0.046(2) 0.0473(19) 0.0439(18) -0.0039(15) -0.0071(15) -0.0023(14)
    C23 0.0442(18) 0.0386(17) 0.0435(17) -0.0078(14) -0.0101(15) 0.0016(13)
    C1 0.0331(16) 0.0403(16) 0.0373(16) -0.0069(13) -0.0087(13) -0.0024(12)
    C7 0.050(2) 0.0436(18) 0.0519(19) 0.0031(15) -0.0271(16) -0.0030(14)
    C24 0.049(2) 0.0476(19) 0.060(2) -0.0124(16) -0.0070(16) 0.0039(15)
    C12 0.0497(19) 0.0449(18) 0.0362(16) -0.0094(15) -0.0075(14) -0.0087(13)
    C32 0.0424(19) 0.058(2) 0.062(2) -0.0067(16) -0.0194(16) -0.0123(16)
    C21 0.062(2) 0.0394(18) 0.056(2) -0.0003(16) -0.0149(18) -0.0066(15)
    C28 0.092(3) 0.078(3) 0.0403(19) -0.040(2) -0.0183(19) 0.0098(17)
    C31 0.044(2) 0.058(2) 0.058(2) -0.0082(16) -0.0097(16) 0.0134(16)
    C20 0.057(2) 0.0379(18) 0.066(2) -0.0120(16) -0.0148(18) 0.0027(15)
    C29 0.074(3) 0.061(2) 0.066(2) -0.0199(19) -0.018(2) -0.0195(18)
    C34 0.071(3) 0.059(2) 0.110(3) -0.029(2) -0.005(2) 0.013(2)
    C27 0.114(4) 0.090(3) 0.064(3) 0.029(3) -0.034(3) -0.038(2)
    C33 0.071(3) 0.093(3) 0.081(3) -0.014(2) -0.023(2) -0.034(2)
    C25 0.050(2) 0.088(3) 0.099(3) -0.002(2) -0.013(2) -0.025(2)
    C30 0.092(3) 0.086(3) 0.057(2) -0.038(2) -0.014(2) 0.017(2)
    C35 0.101(4) 0.042(2) 0.145(4) 0.001(2) -0.019(3) -0.018(2)
    C26 0.113(4) 0.088(3) 0.071(3) 0.022(3) -0.058(3) -0.011(2)
    C36 0.064(3) 0.151(5) 0.086(3) -0.028(3) -0.001(3) -0.012(3)
    C15 0.0439(18) 0.0403(17) 0.0370(16) -0.0046(14) -0.0071(14) -0.0040(13)
    C38A 0.104(4) 0.099(5) 0.092(4) -0.017(4) -0.024(3) 0.003(4)
    C39A 0.121(6) 0.128(5) 0.119(5) -0.027(4) -0.021(4) -0.005(4)
    O36A 0.113(4) 0.130(4) 0.142(4) -0.040(4) -0.018(3) 0.024(3)
    C37A 0.078(4) 0.081(4) 0.077(4) -0.017(4) -0.013(3) 0.011(4)
    C38B 0.096(4) 0.090(5) 0.085(4) -0.024(4) -0.026(3) 0.005(4)
    C39B 0.132(6) 0.132(5) 0.124(5) -0.025(4) -0.021(4) -0.004(4)
    O36B 0.104(4) 0.120(4) 0.122(4) -0.053(3) -0.018(3) 0.010(3)
    C37B 0.076(4) 0.075(4) 0.071(4) -0.019(4) -0.018(3) 0.004(4)
_geom_special_details
;
 All esds (except the esd in the dihedral angle between two l.s. planes)
 are estimated using the full covariance matrix.  The cell esds are taken
 into account individually in the estimation of esds in distances, angles
 and torsion angles; correlations between esds in cell parameters are only
 used when they are defined by crystal symmetry.  An approximate (isotropic)
 treatment of cell esds is used for estimating esds involving l.s. planes.
;
loop_
    _geom_bond_atom_site_label_1
    _geom_bond_atom_site_label_2
    _geom_bond_site_symmetry_2
    _geom_bond_distance
    _geom_bond_publ_flag
    O1 C6 . 1.386(3) ?
    O1 C25 . 1.411(4) ?
    O4 C11 . 1.377(3) ?
    O4 C28 . 1.420(3) ?
    O2 C7 . 1.372(3) ?
    O2 C26 . 1.403(4) ?
    O6 C14 . 1.379(3) ?
    O6 C30 . 1.408(4) ?
    O5 C13 . 1.371(3) ?
    O5 C29 . 1.415(4) ?
    O9 C22 . 1.391(4) ?
    O9 C36 . 1.406(5) ?
    O7 C19 . 1.376(4) ?
    O7 C34 . 1.418(4) ?
    O3 C9 . 1.380(3) ?
    O3 C27 . 1.417(4) ?
    O8 C21 . 1.380(4) ?
    O8 C35 . 1.444(5) ?
    C10 C15 . 1.391(4) ?
    C10 C11 . 1.393(4) ?
    C10 C1 . 1.520(4) ?
    C11 C12 . 1.387(4) ?
    C2 C24 . 1.516(4) ?
    C2 C3 . 1.547(4) ?
    C2 C1 . 1.557(4) ?
    C2 H2 . 0.9800 ?
    C4 C9 . 1.389(4) ?
    C4 C5 . 1.391(4) ?
    C4 C3 . 1.519(4) ?
    C6 C5 . 1.380(4) ?
    C6 C7 . 1.393(4) ?
    C18 C23 . 1.388(4) ?
    C18 C19 . 1.396(4) ?
    C18 C17 . 1.523(4) ?
    C14 C15 . 1.381(4) ?
    C14 C13 . 1.396(4) ?
    C5 C1 . 1.506(4) ?
    C17 C32 . 1.538(4) ?
    C17 C16 . 1.553(4) ?
    C17 H17 . 0.9800 ?
    C3 C16 . 1.550(4) ?
    C3 H3 . 0.9800 ?
    C19 C20 . 1.387(4) ?
    C16 C31 . 1.527(4) ?
    C16 H16 . 0.9800 ?
    C9 C8 . 1.389(4) ?
    C13 C12 . 1.379(4) ?
    C8 C7 . 1.383(4) ?
    C8 H8 . 0.9300 ?
    C22 C23 . 1.377(4) ?
    C22 C21 . 1.394(4) ?
    C23 H23 . 0.9300 ?
    C1 H1 . 0.9800 ?
    C24 H24A . 0.9600 ?
    C24 H24B . 0.9600 ?
    C24 H24C . 0.9600 ?
    C12 H12 . 0.9300 ?
    C32 C33 . 1.515(5) ?
    C32 H32A . 0.9700 ?
    C32 H32B . 0.9700 ?
    C21 C20 . 1.378(5) ?
    C28 H28A . 0.9600 ?
    C28 H28B . 0.9600 ?
    C28 H28C . 0.9600 ?
    C31 H31A . 0.9600 ?
    C31 H31B . 0.9600 ?
    C31 H31C . 0.9600 ?
    C20 H20 . 0.9300 ?
    C29 H29A . 0.9600 ?
    C29 H29B . 0.9600 ?
    C29 H29C . 0.9600 ?
    C34 H34A . 0.9600 ?
    C34 H34B . 0.9600 ?
    C34 H34C . 0.9600 ?
    C27 H27A . 0.9600 ?
    C27 H27B . 0.9600 ?
    C27 H27C . 0.9600 ?
    C33 H33A . 0.9600 ?
    C33 H33B . 0.9600 ?
    C33 H33C . 0.9600 ?
    C25 H25A . 0.9600 ?
    C25 H25B . 0.9600 ?
    C25 H25C . 0.9600 ?
    C30 H30A . 0.9600 ?
    C30 H30B . 0.9600 ?
    C30 H30C . 0.9600 ?
    C35 H35A . 0.9600 ?
    C35 H35B . 0.9600 ?
    C35 H35C . 0.9600 ?
    C26 H26A . 0.9600 ?
    C26 H26B . 0.9600 ?
    C26 H26C . 0.9600 ?
    C36 H36A . 0.9600 ?
    C36 H36B . 0.9600 ?
    C36 H36C . 0.9600 ?
    C15 H15 . 0.9300 ?
    C38A C37A . 1.426(11) ?
    C38A H38A . 0.9600 ?
    C38A H38B . 0.9600 ?
    C38A H38C . 0.9600 ?
    C39A C37A . 1.456(12) ?
    C39A H39A . 0.9600 ?
    C39A H39B . 0.9600 ?
    C39A H39C . 0.9600 ?
    O36A C37A . 1.196(9) ?
    C38B C37B . 1.436(11) ?
    C38B H38D . 0.9600 ?
    C38B H38E . 0.9600 ?
    C38B H38F . 0.9600 ?
    C39B C37B . 1.459(12) ?
    C39B H39D . 0.9600 ?
    C39B H39E . 0.9600 ?
    C39B H39F . 0.9600 ?
    O36B C37B . 1.203(9) ?
loop_
    _geom_angle_atom_site_label_1
    _geom_angle_atom_site_label_2
    _geom_angle_atom_site_label_3
    _geom_angle_site_symmetry_1
    _geom_angle_site_symmetry_3
    _geom_angle
    _geom_angle_publ_flag
    C6 O1 C25 . . 116.9(2) ?
    C11 O4 C28 . . 117.8(2) ?
    C7 O2 C26 . . 118.4(3) ?
    C14 O6 C30 . . 117.7(2) ?
    C13 O5 C29 . . 117.9(2) ?
    C22 O9 C36 . . 113.6(3) ?
    C19 O7 C34 . . 118.8(3) ?
    C9 O3 C27 . . 117.6(2) ?
    C21 O8 C35 . . 116.2(3) ?
    C15 C10 C11 . . 117.0(3) ?
    C15 C10 C1 . . 123.2(2) ?
    C11 C10 C1 . . 119.8(2) ?
    O4 C11 C12 . . 123.2(2) ?
    O4 C11 C10 . . 115.5(2) ?
    C12 C11 C10 . . 121.3(3) ?
    C24 C2 C3 . . 111.1(2) ?
    C24 C2 C1 . . 110.8(2) ?
    C3 C2 C1 . . 105.2(2) ?
    C24 C2 H2 . . 109.9 ?
    C3 C2 H2 . . 109.9 ?
    C1 C2 H2 . . 109.9 ?
    C9 C4 C5 . . 118.6(2) ?
    C9 C4 C3 . . 130.2(3) ?
    C5 C4 C3 . . 110.9(2) ?
    C5 C6 O1 . . 118.6(2) ?
    C5 C6 C7 . . 118.7(3) ?
    O1 C6 C7 . . 122.7(2) ?
    C23 C18 C19 . . 116.5(3) ?
    C23 C18 C17 . . 121.5(3) ?
    C19 C18 C17 . . 121.8(3) ?
    O6 C14 C15 . . 125.5(3) ?
    O6 C14 C13 . . 115.5(3) ?
    C15 C14 C13 . . 119.0(3) ?
    C6 C5 C4 . . 122.1(2) ?
    C6 C5 C1 . . 127.1(3) ?
    C4 C5 C1 . . 110.7(2) ?
    C18 C17 C32 . . 110.8(2) ?
    C18 C17 C16 . . 114.7(2) ?
    C32 C17 C16 . . 112.6(2) ?
    C18 C17 H17 . . 106.0 ?
    C32 C17 H17 . . 106.0 ?
    C16 C17 H17 . . 106.0 ?
    C4 C3 C2 . . 101.2(2) ?
    C4 C3 C16 . . 116.6(2) ?
    C2 C3 C16 . . 110.8(2) ?
    C4 C3 H3 . . 109.3 ?
    C2 C3 H3 . . 109.3 ?
    C16 C3 H3 . . 109.3 ?
    O7 C19 C20 . . 122.0(3) ?
    O7 C19 C18 . . 116.7(3) ?
    C20 C19 C18 . . 121.3(3) ?
    C31 C16 C3 . . 113.2(2) ?
    C31 C16 C17 . . 113.7(2) ?
    C3 C16 C17 . . 110.2(2) ?
    C31 C16 H16 . . 106.4 ?
    C3 C16 H16 . . 106.4 ?
    C17 C16 H16 . . 106.4 ?
    O3 C9 C8 . . 123.1(3) ?
    O3 C9 C4 . . 117.1(2) ?
    C8 C9 C4 . . 119.8(3) ?
    O5 C13 C12 . . 124.5(3) ?
    O5 C13 C14 . . 115.9(3) ?
    C12 C13 C14 . . 119.6(3) ?
    C7 C8 C9 . . 120.8(3) ?
    C7 C8 H8 . . 119.6 ?
    C9 C8 H8 . . 119.6 ?
    C23 C22 O9 . . 120.8(3) ?
    C23 C22 C21 . . 119.0(3) ?
    O9 C22 C21 . . 120.2(3) ?
    C22 C23 C18 . . 123.2(3) ?
    C22 C23 H23 . . 118.4 ?
    C18 C23 H23 . . 118.4 ?
    C5 C1 C10 . . 114.4(2) ?
    C5 C1 C2 . . 101.8(2) ?
    C10 C1 C2 . . 114.6(2) ?
    C5 C1 H1 . . 108.6 ?
    C10 C1 H1 . . 108.6 ?
    C2 C1 H1 . . 108.6 ?
    O2 C7 C8 . . 124.0(3) ?
    O2 C7 C6 . . 116.1(3) ?
    C8 C7 C6 . . 119.9(3) ?
    C2 C24 H24A . . 109.5 ?
    C2 C24 H24B . . 109.5 ?
    H24A C24 H24B . . 109.5 ?
    C2 C24 H24C . . 109.5 ?
    H24A C24 H24C . . 109.5 ?
    H24B C24 H24C . . 109.5 ?
    C13 C12 C11 . . 120.4(3) ?
    C13 C12 H12 . . 119.8 ?
    C11 C12 H12 . . 119.8 ?
    C33 C32 C17 . . 114.5(3) ?
    C33 C32 H32A . . 108.6 ?
    C17 C32 H32A . . 108.6 ?
    C33 C32 H32B . . 108.6 ?
    C17 C32 H32B . . 108.6 ?
    H32A C32 H32B . . 107.6 ?
    C20 C21 O8 . . 124.7(3) ?
    C20 C21 C22 . . 119.4(3) ?
    O8 C21 C22 . . 115.8(3) ?
    O4 C28 H28A . . 109.5 ?
    O4 C28 H28B . . 109.5 ?
    H28A C28 H28B . . 109.5 ?
    O4 C28 H28C . . 109.5 ?
    H28A C28 H28C . . 109.5 ?
    H28B C28 H28C . . 109.5 ?
    C16 C31 H31A . . 109.5 ?
    C16 C31 H31B . . 109.5 ?
    H31A C31 H31B . . 109.5 ?
    C16 C31 H31C . . 109.5 ?
    H31A C31 H31C . . 109.5 ?
    H31B C31 H31C . . 109.5 ?
    C21 C20 C19 . . 120.5(3) ?
    C21 C20 H20 . . 119.7 ?
    C19 C20 H20 . . 119.7 ?
    O5 C29 H29A . . 109.5 ?
    O5 C29 H29B . . 109.5 ?
    H29A C29 H29B . . 109.5 ?
    O5 C29 H29C . . 109.5 ?
    H29A C29 H29C . . 109.5 ?
    H29B C29 H29C . . 109.5 ?
    O7 C34 H34A . . 109.5 ?
    O7 C34 H34B . . 109.5 ?
    H34A C34 H34B . . 109.5 ?
    O7 C34 H34C . . 109.5 ?
    H34A C34 H34C . . 109.5 ?
    H34B C34 H34C . . 109.5 ?
    O3 C27 H27A . . 109.5 ?
    O3 C27 H27B . . 109.5 ?
    H27A C27 H27B . . 109.5 ?
    O3 C27 H27C . . 109.5 ?
    H27A C27 H27C . . 109.5 ?
    H27B C27 H27C . . 109.5 ?
    C32 C33 H33A . . 109.5 ?
    C32 C33 H33B . . 109.5 ?
    H33A C33 H33B . . 109.5 ?
    C32 C33 H33C . . 109.5 ?
    H33A C33 H33C . . 109.5 ?
    H33B C33 H33C . . 109.5 ?
    O1 C25 H25A . . 109.5 ?
    O1 C25 H25B . . 109.5 ?
    H25A C25 H25B . . 109.5 ?
    O1 C25 H25C . . 109.5 ?
    H25A C25 H25C . . 109.5 ?
    H25B C25 H25C . . 109.5 ?
    O6 C30 H30A . . 109.5 ?
    O6 C30 H30B . . 109.5 ?
    H30A C30 H30B . . 109.5 ?
    O6 C30 H30C . . 109.5 ?
    H30A C30 H30C . . 109.5 ?
    H30B C30 H30C . . 109.5 ?
    O8 C35 H35A . . 109.5 ?
    O8 C35 H35B . . 109.5 ?
    H35A C35 H35B . . 109.5 ?
    O8 C35 H35C . . 109.5 ?
    H35A C35 H35C . . 109.5 ?
    H35B C35 H35C . . 109.5 ?
    O2 C26 H26A . . 109.5 ?
    O2 C26 H26B . . 109.5 ?
    H26A C26 H26B . . 109.5 ?
    O2 C26 H26C . . 109.5 ?
    H26A C26 H26C . . 109.5 ?
    H26B C26 H26C . . 109.5 ?
    O9 C36 H36A . . 109.5 ?
    O9 C36 H36B . . 109.5 ?
    H36A C36 H36B . . 109.5 ?
    O9 C36 H36C . . 109.5 ?
    H36A C36 H36C . . 109.5 ?
    H36B C36 H36C . . 109.5 ?
    C14 C15 C10 . . 122.7(3) ?
    C14 C15 H15 . . 118.6 ?
    C10 C15 H15 . . 118.6 ?
    O36A C37A C38A . . 122.5(13) ?
    O36A C37A C39A . . 118.3(12) ?
    C38A C37A C39A . . 119.2(11) ?
    C37B C38B H38D . . 109.5 ?
    C37B C38B H38E . . 109.5 ?
    H38D C38B H38E . . 109.5 ?
    C37B C38B H38F . . 109.5 ?
    H38D C38B H38F . . 109.5 ?
    H38E C38B H38F . . 109.5 ?
    C37B C39B H39D . . 109.5 ?
    C37B C39B H39E . . 109.5 ?
    H39D C39B H39E . . 109.5 ?
    C37B C39B H39F . . 109.5 ?
    H39D C39B H39F . . 109.5 ?
    H39E C39B H39F . . 109.5 ?
    O36B C37B C38B . . 123.2(12) ?
    O36B C37B C39B . . 120.3(13) ?
    C38B C37B C39B . . 116.4(11) ?
loop_
    _geom_hbond_atom_site_label_D
    _geom_hbond_atom_site_label_H
    _geom_hbond_atom_site_label_A
    _geom_hbond_site_symmetry_A
    _geom_hbond_distance_DH
    _geom_hbond_distance_HA
    _geom_hbond_distance_DA
    _geom_hbond_angle_DHA
    C17 H17 O7 . 0.98 2.35 2.820(3) 108.8
    C25 H25B O2 . 0.96 2.27 2.912(5) 123.2
    C28 H28A Cg1 2_665 0.96 2.93 3.565(4) 125
data_global
_journal_date_recd_electronic     2009-03-07
_journal_date_accepted     2009-05-17
_journal_name_full     'Acta Crystallographica, Section E'
_journal_year     2009
_journal_volume     65
_journal_issue      6
_journal_page_first     o1379
_journal_page_last     o1379
_journal_paper_category     QO
_journal_coeditor_code     FB2143
_publ_contact_author_name     'Guangyu Xu'
_publ_contact_author_address
;
College of Chemistry and Chemical Engineering, Hunan Normal University,
Changsha, 410081, P. R. CHINA.
;
_publ_contact_author_email     'gyxu@hunnu.edu.cn'
_publ_contact_author_fax     '86-731-8872530'
_publ_contact_author_phone     '86-731-8872530'
_publ_section_title
;\
4,5,7-Trimethoxy-2-methyl-3-(2,4,5-trimethoxyphenyl)-1-[3-(2,4,5-\
trimethoxyphenyl)pentan-2-yl]indane acetone 0.858-solvate
;
loop_
    _publ_author_name
    _publ_author_footnote
    _publ_author_address
    'Liu, Chang' .
;
College of Chemistry and Chemical Engineering
Hunan Normal University
Changsha 410081
People's Republic of China
;
    'Xu, Guangyu' .
;
College of Chemistry and Chemical Engineering
Hunan Normal University
Changsha 410081
People's Republic of China
;
