# Supplementary material for: 4,5,7-Trimeth­oxy-2-methyl-3-(2,4,5-trimethoxy­phen­yl)-1-[3-(2,4,5-tri­methoxy­phen­yl)pentan-2-yl]indane acetone 0.858-solvate
Source: Acta Crystallogr Sect E Struct Rep Online. 2009 May 23;65(Pt 6):o1379. doi: 10.1107/S1600536809018613 (PMC2969733; doi:10.1107/S1600536809018613)
Supplement: Supplementary file 2 [file e-65-o1379-Isup2.hkl]

#
# h,k,l, Fc-squared, Fo-squared, sigma(Fo-squared) and status flag
#
data_I
_shelx_title ' (I)       P -1         R = 0.06'
_shelx_refln_list_code          4
_shelx_F_calc_maximum      180.92
_exptl_crystal_F_000       726.83
_reflns_d_resolution_high  0.8410
 
loop_
 _symmetry_equiv_pos_as_xyz
 'x, y, z'
 '-x, -y, -z'
 
_cell_length_a     8.9234
_cell_length_b    13.2672
_cell_length_c    16.3992
_cell_angle_alpha  87.757
_cell_angle_beta   80.090
_cell_angle_gamma  76.022
 
_shelx_F_squared_multiplier     1.000
 
loop_
 _refln_index_h
 _refln_index_k
 _refln_index_l
 _refln_F_squared_calc
 _refln_F_squared_meas
 _refln_F_squared_sigma
 _refln_observed_status
   1   0   0     3002.31     2889.50     88.26 o
   2   0   0      908.78      791.36     26.06 o
   4   0   0        1.79       -1.22      1.66 o
   5   0   0      164.47      208.93     18.87 o
   6   0   0       50.68       64.95      8.86 o
   7   0   0        2.94        1.43      5.39 o
   8   0   0       49.63       50.28     11.27 o
   9   0   0       23.56        2.83      9.40 o
  10   0   0        2.76        6.48      9.93 o
  -9   1   0       23.52       16.10     11.74 o
  -8   1   0      564.82      649.73     32.75 o
  -7   1   0      103.67      106.75     16.78 o
  -6   1   0       41.36       32.01      8.52 o
  -5   1   0      345.10      312.46     14.70 o
  -4   1   0      261.13      225.66     10.99 o
  -3   1   0     1290.06     1397.04     45.08 o
  -2   1   0    20880.61    19185.73    574.48 o
  -1   1   0     1096.88     1131.75     25.46 o
   0   1   0      226.55      203.79      4.92 o
   1   1   0     5965.59     6158.26    186.62 o
   2   1   0     1141.21     1038.53     34.03 o
   3   1   0     1531.04     1217.55     40.32 o
   4   1   0       10.08       13.23      4.02 o
   5   1   0       16.78        9.34      4.33 o
   6   1   0       77.71       71.20      4.88 o
   7   1   0        3.61        9.51      4.76 o
   8   1   0        1.89        3.16      3.86 o
   9   1   0      283.35      322.70     22.07 o
  10   1   0      145.45      140.94     17.96 o
  -9   2   0        0.30       -6.97      9.68 o
  -8   2   0      345.15      371.86     24.10 o
  -7   2   0      151.91      160.71     15.22 o
  -6   2   0       50.66       58.15     11.80 o
  -5   2   0        0.71       -0.07      3.06 o
  -4   2   0     1810.34     1740.05     52.44 o
  -3   2   0      495.17      486.65     17.17 o
  -2   2   0     9785.47     9638.25    333.54 o
  -1   2   0      662.81      631.38     14.81 o
   0   2   0     1571.49     1369.61     29.97 o
   1   2   0    14429.32    14266.74    247.90 o
   2   2   0    11815.62    11492.23    345.83 o
   3   2   0      435.02      506.14     19.68 o
   4   2   0     1874.22     1909.16     62.83 o
   5   2   0      549.23      533.04     22.54 o
   6   2   0      159.88      130.86     10.31 o
   8   2   0       20.31       19.18      5.01 o
  10   2   0        2.53       14.45      9.56 o
  -9   3   0        5.69        2.49     11.43 o
  -8   3   0        6.09        6.82     10.71 o
  -7   3   0     1234.61     1525.00     59.53 o
  -6   3   0       51.89       63.39     11.46 o
  -5   3   0       18.78       18.50      4.15 o
  -4   3   0     1754.29     1832.79     43.08 o
  -3   3   0     1790.97     1796.62     41.30 o
  -2   3   0       54.89       70.61      3.62 o
  -1   3   0     3262.74     3346.97     72.46 o
   0   3   0      169.99      174.72     23.91 o
   1   3   0     1187.11     1241.78     27.97 o
   2   3   0     5917.27     5592.51    108.79 o
   3   3   0      396.16      391.32     16.53 o
   4   3   0      558.78      618.07     24.72 o
   5   3   0       32.44       26.74      6.35 o
   6   3   0       39.07       65.97      9.28 o
   7   3   0       83.69       92.93     11.86 o
   9   3   0        3.14       -1.43      4.09 o
  -9   4   0        1.02       -7.81     10.09 o
  -8   4   0        0.36      -10.37      8.53 o
  -7   4   0      954.06     1082.05     46.61 o
  -6   4   0     1496.79     1458.00     56.17 o
  -5   4   0      297.29      320.75     11.68 o
  -4   4   0     1349.03     1381.94     33.91 o
  -3   4   0     1707.92     1647.97     38.55 o
  -2   4   0      649.17      584.04     15.16 o
  -1   4   0     1270.53     1269.94     38.81 o
   0   4   0       37.12       24.66      3.52 o
   1   4   0      471.81      474.08     12.28 o
   2   4   0      383.06      564.01     24.59 o
   3   4   0     6206.31     6824.00    184.62 o
   4   4   0      265.72      287.32      9.55 o
   5   4   0      563.16      548.48     24.19 o
   6   4   0       48.84       45.83      8.50 o
   7   4   0       54.05       43.09      9.31 o
   8   4   0       60.11       49.00     10.93 o
  -8   5   0      177.42      179.77     20.92 o
  -7   5   0        0.02       -2.90      8.28 o
  -6   5   0      858.84      866.39     38.82 o
  -5   5   0      804.72      888.84     37.55 o
  -4   5   0        6.47       -0.58      3.85 o
  -3   5   0      152.72      193.46     13.12 o
  -2   5   0      916.46      925.30     22.85 o
  -1   5   0     1615.99     1643.71     37.51 o
   0   5   0      186.55      192.09      6.43 o
   1   5   0       13.79       10.91      2.01 o
   2   5   0     2084.44     2092.10     38.03 o
   3   5   0      670.95      706.09     14.72 o
   4   5   0     1798.03     1892.44     92.51 o
   5   5   0       14.30        5.00      2.98 o
   6   5   0      302.23      280.49     10.86 o
   7   5   0        0.86        2.18      5.73 o
   8   5   0        9.47       -6.35      6.51 o
   9   5   0        0.83       -0.25      7.81 o
  10   5   0      102.83       90.89      9.09 o
  -8   6   0       10.00       12.20     10.37 o
  -7   6   0      138.46      168.15     19.80 o
  -6   6   0      183.33      165.10     15.66 o
  -5   6   0      436.87      469.62     25.00 o
  -4   6   0      881.79      880.56     23.70 o
  -3   6   0      223.87      237.69      8.92 o
  -2   6   0        5.58        4.10      2.67 o
  -1   6   0      226.60      201.72     11.27 o
   0   6   0      594.64      532.12     14.29 o
   1   6   0      104.81       94.62      4.90 o
   2   6   0      394.00      521.86     14.43 o
   3   6   0       44.82       99.65     10.09 o
   4   6   0      314.03      357.95     11.68 o
   5   6   0      895.42      851.90     22.51 o
   6   6   0       46.41       42.53      7.44 o
   7   6   0       27.63       25.78      8.41 o
   8   6   0      225.43      203.37     16.25 o
   9   6   0       54.97       82.94     14.60 o
  10   6   0       67.67       74.22     14.63 o
  -7   7   0       23.86       28.89     11.86 o
  -6   7   0        0.05       -3.49      7.25 o
  -5   7   0        1.71       -3.55      7.35 o
  -4   7   0       96.42       88.30     12.33 o
  -3   7   0       35.78       48.83      5.21 o
  -2   7   0      320.55      343.12     11.30 o
  -1   7   0      563.63      587.45     16.22 o
   0   7   0      104.55      102.16      5.98 o
   1   7   0      351.29      325.09     18.29 o
   2   7   0       73.07       55.01      4.75 o
   3   7   0      705.65      775.94     20.86 o
   4   7   0      212.66      199.37      6.35 o
   5   7   0      124.19       89.60      9.59 o
   6   7   0       84.55      107.47     13.11 o
   7   7   0      100.16      126.37     14.88 o
   8   7   0       48.07       41.91     11.21 o
   9   7   0       23.85       14.88      9.78 o
  10   7   0        2.69        9.78     10.06 o
  -7   8   0        3.45       -8.37      8.47 o
  -6   8   0       97.54      106.01     15.44 o
  -5   8   0      168.27      152.18     14.48 o
  -4   8   0       70.81       66.94     11.36 o
  -3   8   0      749.58      722.58     30.73 o
  -2   8   0        2.74        4.94      3.28 o
  -1   8   0       60.05       55.77      5.22 o
   0   8   0        6.64        3.24      2.59 o
   1   8   0       55.82       43.26      4.58 o
   2   8   0       22.89       22.41      3.69 o
   3   8   0      530.83      520.97     15.68 o
   4   8   0      103.42       94.41      6.84 o
   5   8   0        0.37       29.70      8.44 o
   6   8   0      324.17      299.16     18.80 o
   7   8   0      193.36      220.58     16.91 o
   8   8   0       78.07       95.67     14.29 o
   9   8   0       28.42       40.72     11.58 o
  10   8   0        0.01       -6.38      7.75 o
  -6   9   0       33.25       28.95     11.55 o
  -5   9   0       17.68       13.64      9.00 o
  -4   9   0        4.52       -4.20      6.60 o
  -3   9   0      160.13      169.87     13.57 o
  -2   9   0       12.45       13.96      4.30 o
  -1   9   0        2.19       -1.95      3.13 o
   0   9   0       13.83        6.91      4.39 o
   1   9   0      340.07      342.20     11.77 o
   2   9   0      367.03      396.50     13.12 o
   3   9   0      125.42      132.16      7.07 o
   4   9   0       48.24       59.93      6.12 o
   5   9   0        7.62       10.73      6.40 o
   6   9   0       17.37       16.78      8.34 o
   7   9   0      102.40      104.64     14.35 o
   8   9   0       18.18       15.91      8.66 o
   9   9   0        2.23        1.12      8.16 o
  -6  10   0        5.95       12.17     10.24 o
  -5  10   0        4.82       -8.37      7.32 o
  -4  10   0      112.65      126.37     15.04 o
  -3  10   0      156.01      141.53     13.11 o
  -2  10   0      147.18      144.21     12.24 o
  -1  10   0        1.72        6.96      4.72 o
   0  10   0      294.86      278.00     10.85 o
   1  10   0        1.06       -1.20      3.40 o
   2  10   0       66.15       73.86      9.92 o
   3  10   0      141.60      140.67     13.65 o
   4  10   0      304.90      299.40     12.20 o
   5  10   0       47.72       36.74      9.37 o
   6  10   0       14.38       15.82      8.41 o
   7  10   0       99.49      127.40     16.38 o
   8  10   0        0.92       -0.37      7.38 o
   9  10   0        2.11        3.92      9.68 o
  -5  11   0        5.97        8.06      9.12 o
  -4  11   0       22.09       38.92     10.68 o
  -3  11   0       37.12       24.44      8.37 o
  -2  11   0        0.11        9.40      7.78 o
  -1  11   0        0.67        2.48      4.27 o
   0  11   0      571.74      580.04     18.13 o
   1  11   0        0.67       -5.34      3.92 o
   2  11   0      182.77      174.64     13.59 o
   3  11   0      146.45      154.38     10.48 o
   4  11   0       28.02       37.42     10.31 o
   5  11   0      186.62      198.20     15.94 o
   6  11   0       48.45       25.62      9.78 o
   7  11   0        7.56        2.30      7.94 o
   8  11   0        7.98        4.92      8.78 o
   9  11   0        1.42       -5.82      8.44 o
  -4  12   0       16.88       17.65      9.00 o
  -3  12   0        3.11        0.44      7.44 o
  -2  12   0        0.84       -2.96      7.04 o
  -1  12   0       16.77        8.00      6.97 o
   0  12   0       21.09       27.97     10.04 o
   1  12   0      155.46      162.35      9.18 o
   2  12   0       61.72       72.42      8.04 o
   3  12   0       93.75      112.36     14.88 o
   4  12   0        1.63       -9.57      6.38 o
   5  12   0       49.85       55.92     11.86 o
   6  12   0       28.44       25.22     10.15 o
   7  12   0        7.38        9.18      8.41 o
   8  12   0       17.51       28.74     11.46 o
  -3  13   0        8.03        2.30      8.87 o
  -2  13   0       54.72       38.54     10.49 o
   0  13   0        4.07       16.31      7.94 o
   1  13   0        0.76        2.03      4.83 o
   2  13   0        8.57       21.54      9.68 o
   3  13   0        8.07        1.49      7.66 o
   4  13   0        4.22       -4.92      7.57 o
   5  13   0        8.17        2.27      7.88 o
   6  13   0       78.22       79.02     13.82 o
   7  13   0        2.89        0.90      8.56 o
  -2  14   0       27.44       19.09     10.31 o
  -1  14   0       89.42      113.45     14.35 o
   0  14   0       10.90       18.93      8.66 o
   1  14   0       37.04       54.61     12.52 o
   2  14   0       63.93       95.08     15.44 o
   3  14   0        0.63       -3.33      7.75 o
   4  14   0        1.85       -3.02      8.31 o
   5  14   0        6.89        0.03      8.56 o
   6  14   0        6.72        5.14      8.50 o
   2  15   0        7.24        0.50      9.25 o
   3  15   0       15.79       13.42     10.96 o
   4  15   0        5.54       -6.07      8.69 o
   5  15   0        4.26       10.55     10.18 o
  -5 -15   1        1.10        8.37      9.50 o
  -4 -15   1        2.09       -5.26      9.15 o
  -3 -15   1       28.35       46.67     13.11 o
  -2 -15   1       36.53       41.63     12.30 o
   0 -15   1       19.78       13.95      8.44 o
  -6 -14   1        0.53       -8.16      8.69 o
  -5 -14   1        5.82       -5.39      8.09 o
  -4 -14   1       15.49        0.59      8.34 o
  -3 -14   1        0.50       -3.86      7.63 o
  -2 -14   1        3.88       -5.01      7.88 o
  -1 -14   1        0.31       -2.96      6.94 o
   0 -14   1        5.49       11.05      7.94 o
   1 -14   1       15.50       16.28      9.06 o
   2 -14   1      122.00      128.36     13.79 o
  -7 -13   1        0.01        3.64      8.94 o
  -6 -13   1        4.95        7.22      9.00 o
  -5 -13   1        0.63        0.50      7.72 o
  -4 -13   1        5.82       -4.39      7.66 o
  -3 -13   1        2.41        0.19      7.04 o
  -2 -13   1      204.86      178.54     10.05 o
  -1 -13   1        7.85        4.40      5.81 o
   0 -13   1      692.65      713.74     31.01 o
   1 -13   1      111.24      135.37     13.11 o
   2 -13   1        9.59        5.54      7.53 o
   3 -13   1        1.28        3.21      8.03 o
  -8 -12   1        4.15        1.21      7.85 o
  -7 -12   1        2.89        2.65      7.63 o
  -6 -12   1       12.87        2.21      8.09 o
  -5 -12   1        0.53       -4.48      6.72 o
  -4 -12   1       86.13       81.88     13.26 o
  -3 -12   1       56.35       59.63      7.51 o
  -2 -12   1      303.73      310.85     13.00 o
  -1 -12   1      101.62      102.51      8.48 o
   0 -12   1      176.47      171.19      9.28 o
   1 -12   1      293.11      287.12     17.19 o
   2 -12   1       51.15       68.06     10.93 o
   3 -12   1        0.07       -1.96      7.69 o
   4 -12   1       13.48       10.52      9.90 o
  -8 -11   1        7.88        6.16      8.25 o
  -7 -11   1       16.21       11.39      8.87 o
  -6 -11   1       21.44       28.24      9.93 o
  -5 -11   1       14.97        3.24      7.10 o
  -4 -11   1      361.45      329.48     13.43 o
  -3 -11   1        4.32        8.65      4.64 o
  -2 -11   1      656.55      679.95     20.87 o
  -1 -11   1       21.25       29.60      6.02 o
   0 -11   1      308.63      309.33     12.18 o
   1 -11   1      281.66      225.13     14.91 o
   2 -11   1      720.66      740.64     32.04 o
   3 -11   1        3.62       -5.29      7.01 o
   4 -11   1        4.47        7.47      8.62 o
   5 -11   1        6.10       -5.29      7.81 o
  -9 -10   1       10.74       18.80     10.43 o
  -8 -10   1       12.25        5.20      8.03 o
  -7 -10   1       71.70       63.01     12.76 o
  -6 -10   1        2.87       -3.21      7.44 o
  -5 -10   1       67.95       73.19      8.02 o
  -4 -10   1      699.42      672.79     20.81 o
  -3 -10   1      468.90      468.42     15.79 o
  -2 -10   1       65.56       82.53      7.17 o
  -1 -10   1       12.67       11.91      4.31 o
   0 -10   1      648.88      701.31     29.65 o
   1 -10   1      839.68      884.74     24.27 o
   2 -10   1       67.63       82.32     11.55 o
   3 -10   1       84.45       89.67     11.96 o
   4 -10   1       43.28       29.95      9.46 o
   5 -10   1       54.97       47.63     11.61 o
   6 -10   1        9.76        8.97     10.27 o
  -9  -9   1        0.03      -10.27      6.85 o
  -8  -9   1        5.04        6.07      8.44 o
  -7  -9   1       52.98       63.20     12.02 o
  -6  -9   1      624.52      591.51     29.33 o
  -5  -9   1      281.50      298.17     24.49 o
  -4  -9   1       90.80       91.52      7.17 o
  -3  -9   1      111.40      105.24     11.92 o
  -2  -9   1       47.67       52.75      5.66 o
  -1  -9   1      627.51      586.18     17.21 o
   0  -9   1       12.17       10.79      3.74 o
   1  -9   1        6.33        7.05      3.65 o
   2  -9   1       24.24       36.86      8.25 o
   3  -9   1     1054.29     1153.82     44.49 o
   4  -9   1       70.65       91.75     12.86 o
   5  -9   1        0.76       -2.37      8.28 o
   6  -9   1       14.88       20.98     10.40 o
  -9  -8   1        3.82        9.46      8.31 o
  -8  -8   1      372.17      411.18     24.60 o
  -7  -8   1        6.91       11.86      8.47 o
  -6  -8   1      663.91      660.91     30.95 o
  -5  -8   1     2404.27     2358.34     65.21 o
  -4  -8   1       14.83       24.37      4.67 o
  -3  -8   1        4.26        6.56      3.13 o
  -2  -8   1      263.86      254.23     15.92 o
  -1  -8   1        3.18       -0.21      2.44 o
   0  -8   1      182.65      174.00      7.30 o
   1  -8   1        5.33        9.32      3.27 o
   2  -8   1        4.27        0.47      3.08 o
   3  -8   1       40.04       30.88      8.03 o
   4  -8   1       25.62       47.73     10.59 o
   5  -8   1      118.30      120.36     13.20 o
   6  -8   1       12.01       12.55      9.40 o
   7  -8   1        3.36        1.34      9.15 o
 -10  -7   1        2.29        7.72      9.31 o
  -9  -7   1        0.82       -4.51      8.00 o
  -8  -7   1      170.00      195.74     16.59 o
  -7  -7   1     1099.64     1154.97     47.04 o
  -6  -7   1      160.83      141.66     12.95 o
  -5  -7   1       41.25       31.63      8.31 o
  -4  -7   1      210.34      209.52      8.73 o
  -3  -7   1      288.73      281.36     10.26 o
  -2  -7   1      146.26      201.84      8.02 o
  -1  -7   1       39.65       34.83      5.20 o
   0  -7   1      284.25      299.56     13.51 o
   1  -7   1      149.19      143.72      9.62 o
   2  -7   1      106.14       94.06      5.60 o
   3  -7   1      133.89      132.28      6.58 o
   4  -7   1      899.45      986.79     39.66 o
   5  -7   1      472.30      504.34     26.62 o
   6  -7   1       21.39       23.60      9.68 o
   7  -7   1        6.31        3.30      9.43 o
   8  -7   1       72.21       79.76     15.66 o
  -9  -6   1      176.38      196.64     17.47 o
  -8  -6   1       56.44       66.28     12.58 o
  -7  -6   1        0.03        8.25      7.19 o
  -6  -6   1       85.81       59.34     10.18 o
  -5  -6   1      501.08      540.39     15.75 o
  -4  -6   1     1786.35     1831.67     34.84 o
  -3  -6   1     1103.65      974.13     19.46 o
  -2  -6   1      974.23     1004.03     25.02 o
  -1  -6   1     1057.44     1066.83     25.90 o
   0  -6   1     1604.20     1563.60     36.14 o
   1  -6   1      398.20      406.18     24.13 o
   2  -6   1        8.81       -1.25      2.23 o
   3  -6   1      156.68      144.78      6.46 o
   4  -6   1        0.13       -2.58      5.54 o
   5  -6   1      446.72      473.58     24.81 o
   6  -6   1      127.98      150.81     17.15 o
   7  -6   1       38.45       63.89     14.23 o
   8  -6   1       73.81      140.57     19.09 o
 -10  -5   1       32.70       34.92      6.80 o
  -9  -5   1      106.56      134.31     14.32 o
  -8  -5   1       18.28        2.21      7.63 o
  -7  -5   1      118.42       78.08     12.02 o
  -6  -5   1      100.63       95.18     10.09 o
  -5  -5   1       90.48       75.32      5.48 o
  -4  -5   1      773.89      738.72     15.99 o
  -3  -5   1     3409.90     3380.78     60.77 o
  -2  -5   1     2838.06     2882.77     67.95 o
  -1  -5   1      219.19      312.63     19.96 o
   0  -5   1        4.90       11.24      3.30 o
   1  -5   1      512.58      524.43     20.69 o
   2  -5   1       82.40       94.82      4.70 o
   3  -5   1      175.82      183.33      7.13 o
   4  -5   1       39.18       52.76      5.06 o
   5  -5   1      705.90      742.17     32.50 o
   6  -5   1     1615.73     1744.61     64.95 o
   7  -5   1       12.05       15.07     10.06 o
   8  -5   1      113.41      156.01     19.80 o
 -10  -4   1       10.14       15.48      5.70 o
  -9  -4   1        2.33       -1.58      5.51 o
  -8  -4   1       10.72        4.95      7.07 o
  -7  -4   1      297.34      314.58     18.99 o
  -6  -4   1       43.39       34.78      7.57 o
  -5  -4   1      275.45      276.56     15.63 o
  -4  -4   1        8.75        4.20      4.39 o
  -3  -4   1     3269.23     3377.89     88.60 o
  -2  -4   1     1914.73     2007.24     49.23 o
  -1  -4   1      268.71      232.81      9.12 o
   0  -4   1      663.10      553.93     16.75 o
   1  -4   1     2886.93     3037.71     66.21 o
   2  -4   1      155.92      165.24      5.79 o
   3  -4   1      696.68      802.47     20.11 o
   4  -4   1      556.50      513.35     14.82 o
   5  -4   1        8.63        7.25      6.88 o
   6  -4   1        4.11       -1.59      7.44 o
   7  -4   1       20.14       22.76     10.43 o
   8  -4   1       21.12       14.10     10.21 o
   9  -4   1        2.87        1.18     11.55 o
  -9  -3   1        0.00        4.94      4.34 o
  -8  -3   1        0.13        1.61      3.76 o
  -7  -3   1       21.71       26.18      7.97 o
  -6  -3   1        1.88       -3.64      4.02 o
  -5  -3   1        0.04        0.84      3.95 o
  -4  -3   1      248.45      182.66     11.08 o
  -3  -3   1     1689.63     1796.73     59.37 o
  -2  -3   1     7306.95     7114.85    124.08 o
  -1  -3   1    27761.13    29169.52   1215.62 o
   0  -3   1     8709.11     8350.84    177.59 o
   1  -3   1      155.71      147.43      4.71 o
   2  -3   1     3065.04     3367.25     73.25 o
   3  -3   1       72.41       64.75      3.74 o
   4  -3   1     1627.09     1391.26     33.31 o
   5  -3   1      560.31      579.95     25.59 o
   6  -3   1        8.45        4.14      6.69 o
   7  -3   1       59.18       68.37     13.89 o
   8  -3   1       23.92       18.56     10.65 o
   9  -3   1        2.08       -1.84      8.78 o
  -9  -2   1      136.26      123.81      7.97 o
  -8  -2   1        7.93        5.31      4.35 o
  -7  -2   1        0.73       -0.89      3.11 o
  -6  -2   1       66.39       58.44      8.53 o
  -5  -2   1      214.49      217.91     12.89 o
  -4  -2   1      556.96      499.42     20.77 o
  -3  -2   1     1104.56     1146.69     39.17 o
  -2  -2   1      934.17      972.26     23.17 o
  -1  -2   1     1771.40     1780.47     39.37 o
   0  -2   1      719.88      785.57     18.51 o
   1  -2   1     1060.91     1046.70     26.39 o
   2  -2   1     4065.03     3654.31     79.09 o
   3  -2   1      868.71      779.95     19.24 o
   4  -2   1     1010.02      913.25     26.11 o
   5  -2   1     1228.58     1208.22     30.29 o
   6  -2   1        0.08        0.66      5.09 o
   7  -2   1       15.48       17.09      9.46 o
   8  -2   1      149.66      142.62     17.37 o
   9  -2   1        5.82       -1.87     10.09 o
 -10  -1   1        9.06       20.45     11.52 o
  -8  -1   1        1.91        4.36      6.79 o
  -7  -1   1        1.37       -1.03      3.29 o
  -6  -1   1      111.19      108.49      6.26 o
  -5  -1   1      127.22      113.96      5.84 o
  -4  -1   1      801.48      762.25     28.21 o
  -3  -1   1      307.63      347.55     14.45 o
  -2  -1   1     3459.99     2988.53     92.41 o
  -1  -1   1     6166.29     5547.86    192.75 o
   0  -1   1     2462.35     2520.48     54.58 o
   1  -1   1     2084.80     2263.02     69.46 o
   2  -1   1    32730.53    30922.61    656.53 o
   3  -1   1     1537.23     1314.74     23.87 o
   4  -1   1      480.35      387.13     11.65 o
   5  -1   1       14.15       19.68      3.75 o
   6  -1   1        1.73       -1.87      2.92 o
   7  -1   1        8.11        9.09      7.88 o
   8  -1   1       16.44       15.44      9.90 o
   9  -1   1        0.77      -11.15      9.43 o
  10  -1   1        5.96       -1.96      9.93 o
 -10   0   1       63.95       76.00     16.19 o
  -9   0   1       76.79       93.18     15.13 o
  -7   0   1        8.65       10.12      6.13 o
  -6   0   1       81.88       86.27      9.93 o
  -5   0   1      359.13      397.38     16.69 o
  -4   0   1      461.65      481.01     14.03 o
  -3   0   1     1717.19     1602.84     35.06 o
  -2   0   1       46.84       26.13      2.18 o
  -1   0   1      202.74      235.99      7.36 o
   1   0   1        7.53       15.60      1.53 o
   2   0   1      960.98      850.82     27.40 o
   3   0   1        0.00       -1.99      1.71 o
   4   0   1        0.08       -1.62      2.18 o
   5   0   1        6.11        2.95      4.51 o
   6   0   1      320.53      281.06      8.34 o
   7   0   1       28.74       16.69      3.79 o
   8   0   1      152.74      150.75     14.98 o
   9   0   1        5.50       -0.28      8.31 o
  10   0   1       38.52       33.03     12.17 o
  -9   1   1       75.05      122.67     17.75 o
  -8   1   1      107.65      111.27     16.31 o
  -7   1   1      104.72       96.86     11.33 o
  -6   1   1       74.13       71.92      9.25 o
  -5   1   1       46.05       54.80      7.19 o
  -4   1   1       21.74       14.35      4.02 o
  -3   1   1     1818.85     1797.98     57.63 o
  -2   1   1     7254.04     6724.52    203.21 o
  -1   1   1      146.24      157.44      6.41 o
   0   1   1        0.85       10.12      1.09 o
   1   1   1      239.90      295.48      7.30 o
   2   1   1      569.13      518.78     18.18 o
   3   1   1       70.51       62.92      4.89 o
   4   1   1     1077.45     1018.32     35.12 o
   5   1   1       33.86       22.14      5.11 o
   6   1   1        8.45        5.82      5.01 o
   7   1   1      115.54      102.24      5.92 o
   8   1   1       12.46       12.48      7.97 o
   9   1   1        8.75       19.09      9.34 o
  10   1   1        3.60       15.72     10.55 o
  -9   2   1        8.58        2.27     10.65 o
  -8   2   1      121.08      179.36     20.08 o
  -7   2   1        7.63       -3.33      9.12 o
  -6   2   1       10.98       16.50      4.54 o
  -5   2   1      537.31      506.39     21.23 o
  -4   2   1      515.25      412.02     17.22 o
  -3   2   1      863.11      831.46     28.77 o
  -2   2   1      508.81      584.16     20.39 o
  -1   2   1     9565.65     9177.54    263.78 o
   0   2   1      509.65      453.32     10.71 o
   1   2   1     3628.65     3574.80     62.66 o
   2   2   1     2170.71     2188.12     48.09 o
   3   2   1      796.50      866.20     30.23 o
   4   2   1       23.47       47.88      6.41 o
   5   2   1       71.27       65.79      6.69 o
   6   2   1      189.68      195.58     12.58 o
   7   2   1       68.96       67.40      9.81 o
   8   2   1        2.18       -1.80      3.46 o
   9   2   1       99.89      127.43     15.85 o
  10   2   1        0.32      -11.58      7.72 o
  -9   3   1       10.82       15.22     11.36 o
  -8   3   1       39.12       46.55     13.05 o
  -7   3   1       33.58       36.18     12.67 o
  -6   3   1     1145.34     1144.26     41.91 o
  -5   3   1        0.74        1.33      3.50 o
  -4   3   1     1527.73     1457.33     35.57 o
  -3   3   1      377.14      402.41     21.87 o
  -2   3   1       27.58       43.39      3.33 o
  -1   3   1      877.35      759.79     18.20 o
   0   3   1      369.43      312.61     10.32 o
   1   3   1      650.58      739.15     17.30 o
   2   3   1     2150.19     1782.41     32.31 o
   3   3   1       10.15       12.55      5.51 o
   4   3   1       10.00        3.39      3.70 o
   5   3   1      808.34      843.57     32.41 o
   6   3   1      226.82      209.72     13.42 o
   7   3   1        0.37       -2.05      4.45 o
   8   3   1       71.24       67.22     11.30 o
   9   3   1        0.30       -6.79      5.32 o
  10   3   1       17.22       19.83      9.09 o
  -9   4   1        7.66       16.66     11.49 o
  -8   4   1       25.06       18.37     12.02 o
  -7   4   1       34.77       38.67     12.39 o
  -6   4   1      115.04       78.68     14.26 o
  -5   4   1      479.33      441.94     14.86 o
  -4   4   1      167.10      157.56      7.57 o
  -3   4   1      553.34      603.79     16.81 o
  -2   4   1     1571.48     1515.27     35.27 o
  -1   4   1      694.98      765.42     18.71 o
   0   4   1     8467.09     8759.87    231.93 o
   1   4   1      228.45      190.61      5.80 o
   2   4   1      441.21      524.36     15.01 o
   3   4   1     1139.31     1198.56     36.63 o
   4   4   1      107.21      113.35      6.77 o
   5   4   1       33.14       41.22      9.57 o
   6   4   1      321.18      344.12     18.21 o
   7   4   1        5.02       -5.20      4.67 o
   8   4   1        8.18        3.77      6.69 o
   9   4   1        4.11       -1.43      6.91 o
  -8   5   1       24.48        9.50     11.36 o
  -7   5   1        2.70       -3.89      9.03 o
  -6   5   1      424.64      465.23     26.71 o
  -5   5   1       28.26       23.39      5.47 o
  -4   5   1      169.67      160.54      7.70 o
  -3   5   1      358.62      404.84     12.64 o
  -2   5   1     2527.79     2889.68     97.29 o
  -1   5   1       37.26       37.62      3.83 o
   0   5   1      464.25      459.61     12.21 o
   1   5   1      278.96      313.03      8.95 o
   2   5   1      958.61     1002.59     22.27 o
   3   5   1      721.52      751.26     15.41 o
   4   5   1      428.08      562.91     50.48 o
   5   5   1       71.00       71.35      5.11 o
   6   5   1        7.23        6.10      3.52 o
   7   5   1       40.66       49.31      9.78 o
   8   5   1       32.60       24.84      7.27 o
   9   5   1       11.52       16.16      9.62 o
  10   5   1       28.39       41.66     12.48 o
  -8   6   1        3.08       -5.73      9.87 o
  -7   6   1      156.70      164.98     19.37 o
  -6   6   1        0.26       -5.07      7.72 o
  -5   6   1       57.22       51.46     12.24 o
  -4   6   1        0.05        6.53      5.28 o
  -3   6   1      128.71      138.95      6.82 o
  -2   6   1       34.85       46.61      6.04 o
  -1   6   1     1257.46     1359.57     38.00 o
   0   6   1      420.07      379.81     10.99 o
   1   6   1      253.52      242.79      7.88 o
   2   6   1       66.59       60.64      3.87 o
   3   6   1      294.35      296.10      7.60 o
   4   6   1      927.59      905.13     18.82 o
   5   6   1       71.85       55.37      5.12 o
   6   6   1       52.60       57.71      6.07 o
   7   6   1      241.53      216.26     15.75 o
   8   6   1      254.25      248.70     17.72 o
   9   6   1       14.01        9.00      9.00 o
  10   6   1        0.33        0.68     10.12 o
  -7   7   1       57.69       71.55     15.69 o
  -6   7   1       15.07       11.11      8.72 o
  -5   7   1        9.42       -0.87      7.10 o
  -4   7   1      211.46      227.74     16.00 o
  -3   7   1        1.66       -2.60      2.97 o
  -2   7   1       17.91       27.22      4.25 o
  -1   7   1      572.22      600.57     18.63 o
   0   7   1      134.81      134.49      6.08 o
   1   7   1       13.65       17.12      3.11 o
   2   7   1      235.44      216.68      8.95 o
   3   7   1      440.23      468.18     12.56 o
   4   7   1      302.78      317.02     10.76 o
   5   7   1       27.16       41.38      8.95 o
   6   7   1        0.06       -0.09      5.20 o
   7   7   1      417.72      399.01     22.23 o
   8   7   1       74.78       90.16     13.67 o
   9   7   1       21.71       10.37      9.25 o
  10   7   1        2.07       -0.31      9.43 o
  -7   8   1       11.97       12.52     10.65 o
  -6   8   1        0.69        3.05      8.69 o
  -5   8   1       79.91       93.00     13.79 o
  -4   8   1      358.23      366.26     21.26 o
  -3   8   1       27.45       31.27      6.29 o
  -2   8   1      114.05      124.01      6.81 o
  -1   8   1        8.64        9.95      3.44 o
   0   8   1       85.14       72.18      4.93 o
   1   8   1      423.84      385.99     12.06 o
   2   8   1       22.22       25.62      3.71 o
   3   8   1       48.84       55.10      4.93 o
   4   8   1      272.98      266.77      9.20 o
   5   8   1      424.52      429.70     32.77 o
   6   8   1        0.34       -7.78      5.64 o
   7   8   1        1.28       -5.32      6.60 o
   8   8   1      108.12      106.01     15.01 o
   9   8   1        1.76       -3.99      7.75 o
  10   8   1        0.53       -1.46      9.18 o
  -6   9   1       17.33       10.62      9.74 o
  -5   9   1        0.26        4.23      7.97 o
  -4   9   1      116.07      137.92     13.64 o
  -3   9   1       23.10       22.14      8.41 o
  -2   9   1       11.33        9.99      4.27 o
  -1   9   1       35.65       39.39      5.18 o
   0   9   1        6.68        8.61      4.48 o
   1   9   1      493.73      500.54     15.09 o
   2   9   1       11.47       23.36      4.11 o
   3   9   1        2.76        1.08      2.83 o
   4   9   1      126.08      128.13      7.21 o
   5   9   1        8.82        7.01      4.32 o
   6   9   1       26.37       18.21      8.09 o
   7   9   1       14.41        5.36      7.60 o
   8   9   1        1.45       -6.54      7.10 o
   9   9   1       12.41       23.94      9.87 o
  -6  10   1       61.74       75.66     15.66 o
  -5  10   1       14.66       26.62     10.74 o
  -4  10   1        6.22       14.63      9.00 o
  -3  10   1      188.15      169.46     14.13 o
  -2  10   1       25.62       26.72      5.59 o
  -1  10   1       57.29       68.06      6.91 o
   0  10   1      425.22      397.36     17.19 o
   1  10   1      131.82      128.28      7.11 o
   2  10   1      314.33      362.95     12.66 o
   3  10   1        1.27       -0.46      3.40 o
   4  10   1       41.84       40.42     12.27 o
   5  10   1       53.37       53.24     10.62 o
   6  10   1        0.60       -9.29      6.20 o
   7  10   1      119.47      116.75     15.57 o
   8  10   1       10.17        8.69      8.03 o
   9  10   1        1.39       -1.49      7.69 o
  -5  11   1        1.28        1.68      8.34 o
  -4  11   1        1.65       -0.87      7.75 o
  -3  11   1       21.82        9.78      8.03 o
  -2  11   1       95.63       86.08     11.55 o
  -1  11   1       28.13       33.30      7.05 o
   0  11   1      585.21      574.93     25.36 o
   1  11   1      321.00      315.36     12.22 o
   2  11   1       30.64       31.25      7.43 o
   3  11   1      251.07      195.82     11.25 o
   4  11   1       28.48       27.02      8.97 o
   5  11   1      171.41      135.31     13.36 o
   6  11   1        1.53        6.07      7.50 o
   7  11   1        6.27       -9.15      6.79 o
   8  11   1        1.08        1.31      8.13 o
   9  11   1       19.89       11.99      9.46 o
  -4  12   1        6.67       -2.80      7.50 o
  -3  12   1        5.42        6.16      7.60 o
  -2  12   1       63.83       71.33     11.71 o
  -1  12   1        1.33       -2.12      5.82 o
   0  12   1        5.00        5.71      4.92 o
   1  12   1      246.35      258.95     14.43 o
   2  12   1        8.45        2.90      4.48 o
   3  12   1        0.02       -3.80      7.07 o
   4  12   1        1.04       -8.94      6.60 o
   5  12   1        0.60       -8.16      6.41 o
   6  12   1       61.26       54.98     12.36 o
   7  12   1       12.05       -0.09      7.91 o
   8  12   1       11.63        8.94      9.87 o
  -3  13   1        0.34       -7.16      7.25 o
  -2  13   1        2.29        1.49      7.04 o
  -1  13   1        8.34        4.02      7.53 o
   0  13   1        0.44       -0.33      4.89 o
   1  13   1        6.42       15.78      8.47 o
   2  13   1       26.89       31.16     10.71 o
   3  13   1       53.60       57.29     12.30 o
   4  13   1        4.94        0.03      7.35 o
   5  13   1       16.31       18.93      9.28 o
   6  13   1        2.77        5.54      9.40 o
   7  13   1        3.25       -5.39      7.60 o
  -2  14   1        0.30       -9.22      8.03 o
  -1  14   1       13.08       22.73      9.06 o
   1  14   1       50.78       74.75     14.01 o
   2  14   1       17.16        9.81      9.00 o
   3  14   1        2.47       -4.27      7.50 o
   4  14   1       28.91       38.95     12.05 o
   5  14   1        8.21       12.83      9.96 o
   6  14   1        0.02       -4.76      8.56 o
   2  15   1       15.85       21.11     11.83 o
   3  15   1        2.08       13.26     10.12 o
   4  15   1        0.03       -8.94      8.37 o
   5  15   1       19.23       22.17     12.02 o
  -5 -15   2        2.05        0.12      9.43 o
  -4 -15   2        6.23        5.70     10.06 o
  -3 -15   2        2.29       -4.76      8.81 o
  -1 -15   2       27.64       31.23      9.74 o
   0 -15   2       20.87       27.27      9.96 o
  -6 -14   2        4.84        4.11      9.00 o
  -5 -14   2        0.49       -1.18      8.37 o
  -4 -14   2       40.47       45.58     12.20 o
  -3 -14   2        2.04        0.93      8.56 o
  -2 -14   2        3.68       -1.14      5.37 o
  -1 -14   2       63.53       69.18     12.17 o
   0 -14   2      417.48      468.19     24.81 o
   1 -14   2      252.40      254.30     17.78 o
   2 -14   2       78.39      116.32     14.63 o
  -7 -13   2       28.56       26.00     11.21 o
  -6 -13   2        6.51        5.76      8.22 o
  -5 -13   2       51.61       65.57     13.05 o
  -4 -13   2       22.90       25.72      9.84 o
  -3 -13   2       27.13       20.07      6.04 o
  -2 -13   2       83.28       98.13      8.53 o
  -1 -13   2        0.44        2.01      5.16 o
   0 -13   2      252.49      351.34     20.42 o
   1 -13   2       61.68       69.33     11.58 o
   2 -13   2        6.29        3.80      8.22 o
   3 -13   2       38.53       38.51     11.30 o
  -8 -12   2        0.38       -5.48      7.50 o
  -7 -12   2        8.54       10.55      9.15 o
  -6 -12   2       14.34       13.33      9.34 o
  -5 -12   2        0.04        5.48      7.81 o
  -4 -12   2        2.44       -1.72      4.06 o
  -3 -12   2       13.85        8.31      4.87 o
  -2 -12   2      277.26      236.57     11.57 o
  -1 -12   2       93.78      113.98     14.10 o
   0 -12   2      191.25      196.39     14.60 o
   1 -12   2       49.52       62.27     10.40 o
   2 -12   2      126.43      133.63     12.73 o
   3 -12   2        2.36       -3.27      6.91 o
   4 -12   2        8.91       10.12      8.66 o
  -8 -11   2       34.34       36.86     12.27 o
  -7 -11   2      101.90       85.40     14.32 o
  -6 -11   2      187.62      182.60     15.85 o
  -5 -11   2       33.55       35.19      6.40 o
  -4 -11   2      426.75      421.98     19.60 o
  -3 -11   2      179.77      162.85      9.32 o
  -2 -11   2      316.04      331.92     13.28 o
  -1 -11   2      630.25      635.76     22.99 o
   0 -11   2      365.72      373.45     13.77 o
   1 -11   2      299.18      310.84     17.87 o
   2 -11   2        0.92        6.66      8.09 o
   3 -11   2        1.44        6.51      7.91 o
   4 -11   2       11.67       10.31      9.59 o
   5 -11   2       13.47       24.69     10.18 o
  -9 -10   2        1.63        8.09      9.56 o
  -8 -10   2       11.03        7.63      8.16 o
  -7 -10   2        1.20       14.57      8.59 o
  -6 -10   2      216.84      178.91     10.76 o
  -5 -10   2       28.82       34.25      6.62 o
  -4 -10   2      270.56      242.99     11.36 o
  -3 -10   2      673.39      646.17     19.96 o
  -2 -10   2      142.87      138.53      7.95 o
  -1 -10   2      104.37      105.38      6.81 o
   0 -10   2        6.40       10.51      4.34 o
   1 -10   2       57.17       60.34      6.66 o
   2 -10   2      628.85      680.55     29.36 o
   3 -10   2      315.43      374.57     21.02 o
   4 -10   2       43.96       41.56      9.59 o
   5 -10   2       84.62      130.45     16.28 o
   6 -10   2       14.03       19.40     10.37 o
  -9  -9   2        7.21        5.20      8.97 o
  -8  -9   2        0.37        6.60      7.81 o
  -7  -9   2       32.57       38.45     10.27 o
  -6  -9   2      764.02      819.97     36.80 o
  -5  -9   2      744.55      759.70     23.53 o
  -4  -9   2       82.84       76.35     13.90 o
  -3  -9   2      526.34      503.13     16.27 o
  -2  -9   2      130.47      120.59      7.08 o
  -1  -9   2      196.36      157.23      7.62 o
   0  -9   2      459.90      463.66     17.59 o
   1  -9   2      162.70      139.35      7.07 o
   2  -9   2      223.63      219.18     14.07 o
   3  -9   2       10.84       19.77      7.94 o
   4  -9   2       70.12       74.63     11.74 o
   5  -9   2       39.00       31.48     10.31 o
   6  -9   2        0.15        1.99      8.53 o
  -9  -8   2        0.87       -2.05      8.41 o
  -8  -8   2       51.78       45.08     10.65 o
  -7  -8   2        9.64       19.30      9.06 o
  -6  -8   2      294.08      278.37     18.77 o
  -5  -8   2      103.40      129.83      8.53 o
  -4  -8   2      151.50      158.13      8.32 o
  -3  -8   2       70.12       67.96      6.15 o
  -2  -8   2      254.87      281.18     10.49 o
  -1  -8   2        9.45       10.55      3.23 o
   0  -8   2       11.94       15.62      3.40 o
   1  -8   2        0.28       -2.38      2.62 o
   2  -8   2       16.41       18.69      3.81 o
   3  -8   2      148.82      117.50     11.02 o
   4  -8   2       35.74       36.83      9.25 o
   5  -8   2      144.74      147.54     14.54 o
   6  -8   2      121.80      131.20     14.32 o
   7  -8   2        4.21       -0.22      9.68 o
  -9  -7   2        0.03        5.98      9.43 o
  -8  -7   2        4.46       -3.80      7.91 o
  -7  -7   2      732.88      724.17     34.03 o
  -6  -7   2      185.58      211.24     15.85 o
  -5  -7   2      219.47      227.25     17.26 o
  -4  -7   2      378.71      418.07     14.43 o
  -3  -7   2       10.92        4.48      2.87 o
  -2  -7   2      260.33      255.08      9.45 o
  -1  -7   2      401.71      423.85     19.26 o
   0  -7   2       42.05       38.88      9.34 o
   1  -7   2      169.18      142.65      6.32 o
   2  -7   2     2400.97     2435.35     59.57 o
   3  -7   2       91.98       86.74     10.37 o
   4  -7   2      178.08      176.87     13.89 o
   5  -7   2      224.68      182.97     15.50 o
   6  -7   2        0.06       -5.04      8.25 o
   7  -7   2       34.10       36.92     12.08 o
   8  -7   2       32.83       32.50     12.83 o
 -10  -6   2       14.86       19.59      8.02 o
  -9  -6   2      153.15      164.92     16.16 o
  -8  -6   2       22.67        9.81      8.56 o
  -7  -6   2      116.74      134.72     13.82 o
  -6  -6   2      224.42      235.75     15.72 o
  -5  -6   2      309.48      266.47     16.38 o
  -4  -6   2      110.68      107.00      4.25 o
  -3  -6   2       21.71       41.35      4.63 o
  -2  -6   2      722.98      864.26     22.35 o
  -1  -6   2     1240.37     1142.46     27.71 o
   0  -6   2      303.08      292.62      9.25 o
   1  -6   2      352.55      307.87      9.60 o
   2  -6   2      726.28      760.57     19.50 o
   3  -6   2        7.33        7.30      3.00 o
   4  -6   2        8.57        3.05      6.01 o
   5  -6   2        1.55       -2.12      6.60 o
   6  -6   2      145.95      139.26     14.38 o
   7  -6   2        0.21       -0.22      9.00 o
   8  -6   2      147.18      161.90     17.12 o
 -10  -5   2        6.29       13.39      6.17 o
  -9  -5   2       68.97       84.66      8.75 o
  -8  -5   2       22.84       26.15     10.03 o
  -7  -5   2      114.96      139.17     13.20 o
  -6  -5   2       34.55       34.37      8.50 o
  -5  -5   2      522.12      497.58     23.66 o
  -4  -5   2        8.98       10.89      4.33 o
  -3  -5   2      219.37      244.28      6.42 o
  -2  -5   2      463.48      429.63     12.69 o
  -1  -5   2     1627.84     1526.87     38.48 o
   0  -5   2     1264.04     1276.53     29.70 o
   1  -5   2     1161.50     1153.11     27.00 o
   2  -5   2       11.57       15.80      2.85 o
   3  -5   2     1788.78     2055.73     46.83 o
   4  -5   2       32.28       35.21      8.16 o
   5  -5   2       83.76       85.31     11.64 o
   6  -5   2       70.18       94.86     13.95 o
   7  -5   2       50.42       54.89     12.48 o
   8  -5   2       78.26       85.46     15.94 o
 -10  -4   2        9.86        2.99      5.24 o
  -9  -4   2        6.08        1.83      4.35 o
  -8  -4   2       15.39        9.46      4.97 o
  -7  -4   2       67.52       92.84     12.76 o
  -6  -4   2        0.18        1.53      5.57 o
  -5  -4   2      471.83      534.32     24.35 o
  -4  -4   2      162.49      176.72     11.68 o
  -3  -4   2      908.96      865.54     21.39 o
  -2  -4   2      145.67      154.90      6.30 o
  -1  -4   2      480.25      487.11     12.98 o
   0  -4   2     1098.14      988.22     38.26 o
   1  -4   2      386.39      319.60      8.80 o
   2  -4   2      219.65      183.26      7.32 o
   3  -4   2        0.90       -1.10      3.13 o
   4  -4   2      790.70      806.32     20.55 o
   5  -4   2      168.46      202.96     14.07 o
   6  -4   2       44.88       62.55     11.15 o
   7  -4   2       29.78       55.29     12.20 o
   8  -4   2        7.58        1.31      8.75 o
   9  -4   2        1.25       -9.65      8.50 o
  -9  -3   2        2.36        2.27      4.83 o
  -8  -3   2      129.73      112.45      8.04 o
  -7  -3   2       43.25       17.19      4.79 o
  -6  -3   2        5.63        2.37      4.79 o
  -5  -3   2      138.19      144.80     10.80 o
  -4  -3   2      145.89      150.22     10.21 o
  -3  -3   2      255.41      237.20     15.75 o
  -2  -3   2     1438.35     1506.95     35.09 o
  -1  -3   2      429.76      366.70     15.77 o
   0  -3   2       46.69       71.30      4.51 o
   1  -3   2       44.75       52.39      3.18 o
   2  -3   2      523.97      553.56     15.72 o
   3  -3   2       89.84       87.46      3.86 o
   4  -3   2       22.62       32.97      6.79 o
   5  -3   2      444.38      428.62     21.05 o
   6  -3   2        5.44        1.93      6.23 o
   7  -3   2      825.70      866.39     37.86 o
   8  -3   2       29.95       41.16     12.45 o
   9  -3   2        0.00       -1.90      9.12 o
  -9  -2   2       71.35       72.32     12.27 o
  -8  -2   2        1.91       -3.60      4.07 o
  -7  -2   2       32.53       24.79      6.37 o
  -6  -2   2       29.92       38.51      5.17 o
  -5  -2   2       54.99       45.52      7.35 o
  -4  -2   2     1789.94     2009.90     66.53 o
  -3  -2   2       55.28       75.16      6.32 o
  -2  -2   2     1206.15      989.14     23.86 o
  -1  -2   2     5112.67     4851.54    104.35 o
   0  -2   2      724.32      778.15     19.12 o
   1  -2   2     4236.13     4705.19    142.75 o
   2  -2   2      101.98       71.61      5.29 o
   3  -2   2     2194.74     2309.21     54.41 o
   4  -2   2       50.29       48.48      3.55 o
   5  -2   2        1.41       31.54      7.44 o
   6  -2   2       33.09       35.55      8.06 o
   7  -2   2       29.30       29.42      9.87 o
   8  -2   2       11.11        9.12     10.46 o
   9  -2   2       17.92       23.85     11.27 o
  -8  -1   2      100.41      103.24     13.11 o
  -7  -1   2      107.43      106.95      8.35 o
  -6  -1   2      109.00      101.54      6.14 o
  -5  -1   2        0.27       -0.17      2.47 o
  -4  -1   2      432.10      457.20     13.12 o
  -3  -1   2       97.90       63.85      3.69 o
  -2  -1   2        1.30        0.68      2.09 o
  -1  -1   2     4918.39     4593.71     98.84 o
   0  -1   2     5868.31     5772.61     85.00 o
   1  -1   2     3857.17     4260.97    128.96 o
   2  -1   2      202.60      221.30      9.78 o
   3  -1   2     3128.96     3099.39     53.36 o
   4  -1   2      678.21      548.61     12.45 o
   5  -1   2        0.53       -1.51      1.76 o
   6  -1   2       25.96       30.50      4.94 o
   7  -1   2       28.87       35.06      9.43 o
   8  -1   2      102.96       97.23     13.57 o
   9  -1   2       53.25       65.63     13.36 o
  10  -1   2        0.11       -7.97      9.65 o
  -8   0   2       44.50       70.02     12.05 o
  -7   0   2        0.63       -3.70      5.20 o
  -6   0   2       78.80       71.51      9.46 o
  -5   0   2      151.93      150.56     10.40 o
  -4   0   2      978.04      978.07     23.67 o
  -3   0   2       63.06       61.60      6.29 o
  -2   0   2     2010.90     2098.13     56.15 o
  -1   0   2     3082.55     2956.15     90.63 o
   0   0   2     6121.21     5216.89     90.78 o
   1   0   2     5513.96     5802.63    154.63 o
   2   0   2     1918.22     1969.26     72.12 o
   3   0   2      653.16      643.62     15.92 o
   4   0   2      225.76      208.24      7.33 o
   5   0   2        1.47       -0.27      2.46 o
   6   0   2        2.01       -1.15      2.19 o
   7   0   2       15.98       21.64      7.97 o
   8   0   2       10.09       10.99      8.66 o
   9   0   2        4.15        4.61      9.59 o
  10   0   2       33.20       38.20     12.24 o
  -9   1   2        3.42        6.60      9.18 o
  -7   1   2      136.11      126.90     10.99 o
  -6   1   2       65.69       84.56      9.99 o
  -5   1   2        8.91       14.26      5.26 o
  -4   1   2        1.97       -1.21      2.83 o
  -3   1   2       48.62       69.15      5.70 o
  -2   1   2      249.97      281.32     11.71 o
  -1   1   2     7893.38     7646.71    230.39 o
   0   1   2      406.95      420.47     10.08 o
   1   1   2       14.44        6.71      1.20 o
   2   1   2      799.01      780.11     28.85 o
   3   1   2      463.63      405.80     15.60 o
   4   1   2      158.02      176.62      9.40 o
   5   1   2      143.09      127.62      8.50 o
   6   1   2      236.19      226.39     14.12 o
   7   1   2       62.70       47.85      9.43 o
   8   1   2      141.90      127.93     13.26 o
   9   1   2       85.43      100.13     14.73 o
  10   1   2       11.52       19.71     10.40 o
  -9   2   2       10.19        8.03     11.36 o
  -8   2   2       63.86       54.80     13.73 o
  -7   2   2       53.72       68.42     10.52 o
  -6   2   2       37.39       41.84      8.16 o
  -5   2   2       46.06       57.13      7.63 o
  -4   2   2      367.52      402.84     17.40 o
  -3   2   2      760.52      776.38     27.71 o
  -2   2   2      283.78      264.29     11.24 o
  -1   2   2       17.32       17.75      2.99 o
   0   2   2      293.46      255.33      9.78 o
   1   2   2     2711.65     2572.40     79.05 o
   2   2   2      160.16      157.82      5.38 o
   3   2   2      624.68      691.90     22.81 o
   4   2   2      141.94      225.81     11.43 o
   5   2   2      403.06      405.02     18.03 o
   6   2   2      212.27      216.32     13.05 o
   7   2   2        4.84       -0.09      5.26 o
   8   2   2        2.99        1.06      6.10 o
   9   2   2       27.74       37.08      9.71 o
  10   2   2        0.09       -3.74      8.75 o
  -9   3   2        2.83      -15.92     10.62 o
  -8   3   2        0.05       -3.30      9.34 o
  -7   3   2      223.95      215.01     18.87 o
  -6   3   2       85.36       78.27      8.34 o
  -5   3   2       80.85       74.56      6.33 o
  -4   3   2      291.28      294.46     10.93 o
  -3   3   2     2672.23     2706.30     85.56 o
  -2   3   2     2389.47     2385.37     53.62 o
  -1   3   2       10.53        1.51      2.34 o
   0   3   2     7772.68     7738.70    164.96 o
   1   3   2     2432.15     2206.88     40.56 o
   2   3   2     1946.43     2289.18     50.45 o
   3   3   2     2417.11     2332.48     52.10 o
   4   3   2       19.13       20.32      3.37 o
   5   3   2       83.02       74.29      7.60 o
   6   3   2      566.55      583.85     25.34 o
   7   3   2       55.64       46.17      8.62 o
   8   3   2        4.53       -7.52      5.01 o
   9   3   2        8.70        9.46      7.97 o
  -8   4   2       16.14       12.33     11.33 o
  -7   4   2      194.99      147.29     16.16 o
  -6   4   2      219.01      233.33     22.60 o
  -5   4   2       30.57       27.16      5.30 o
  -4   4   2      407.43      436.66     33.98 o
  -3   4   2        3.34        6.98      2.96 o
  -2   4   2      832.84      831.18     29.11 o
  -1   4   2      316.75      324.29      9.57 o
   0   4   2      223.17      289.95      8.28 o
   1   4   2        0.07        1.30      0.94 o
   2   4   2       31.54       33.03      2.04 o
   3   4   2       45.61       52.98      5.26 o
   4   4   2      970.17     1018.18     29.03 o
   5   4   2       70.34       61.04      5.12 o
   6   4   2        0.45        2.07      3.18 o
   7   4   2        2.77        9.56      6.23 o
   8   4   2        0.73       -1.46      6.41 o
   9   4   2        7.61       -2.71      7.01 o
  -8   5   2       19.54       19.02     11.80 o
  -7   5   2       46.75       33.41     11.99 o
  -6   5   2      314.42      301.75     21.33 o
  -5   5   2      390.08      370.51     14.15 o
  -4   5   2       57.03       62.54      6.29 o
  -3   5   2        2.41        0.92      2.84 o
  -2   5   2       77.78      113.98     18.17 o
  -1   5   2      545.18      512.35     14.02 o
   0   5   2      828.81      884.86     30.20 o
   1   5   2      847.81      854.12     33.13 o
   2   5   2     4957.14     5068.66     89.01 o
   3   5   2      532.08      527.56     11.50 o
   4   5   2      161.81      175.84     12.03 o
   5   5   2       50.79       64.55      6.96 o
   6   5   2       69.21       62.36      6.33 o
   7   5   2       23.48       23.54      5.27 o
   8   5   2       45.10       44.25      7.18 o
   9   5   2        4.35       -5.88      7.44 o
  -8   6   2        0.02        1.00      9.71 o
  -7   6   2        1.70       -0.72      8.87 o
  -6   6   2        9.26       10.21      9.00 o
  -5   6   2        5.03       -0.37      7.47 o
  -4   6   2      157.24      177.82     22.48 o
  -3   6   2      115.06      135.88      7.06 o
  -2   6   2        6.03       10.18      2.98 o
  -1   6   2      109.56      113.19      5.65 o
   0   6   2      233.00      254.05      8.40 o
   1   6   2      709.52      759.95     18.93 o
   2   6   2      427.66      473.83     10.42 o
   3   6   2      879.58     1114.13     23.48 o
   4   6   2      198.94      233.32     16.27 o
   5   6   2       20.09       31.11      4.93 o
   6   6   2       93.11       92.70      6.16 o
   7   6   2      201.34      205.52     13.37 o
   8   6   2      143.99      141.88     13.23 o
   9   6   2       66.08       48.29     11.74 o
  10   6   2        3.46       -2.58      8.66 o
  -7   7   2       16.58       17.43     10.99 o
  -6   7   2       28.95        9.59     10.40 o
  -5   7   2       13.28        8.84      8.16 o
  -4   7   2        0.79       -5.11      3.76 o
  -3   7   2       24.40       23.75      4.71 o
  -2   7   2        1.99        1.04      2.96 o
  -1   7   2      198.91      228.61      8.50 o
   0   7   2     1273.37     1270.99     36.92 o
   1   7   2      552.28      588.57     27.55 o
   2   7   2       60.43       58.76      7.57 o
   3   7   2      242.82      249.57     14.01 o
   4   7   2      137.28      161.43      5.65 o
   5   7   2        9.12        6.33      4.87 o
   6   7   2       40.82       44.52      5.54 o
   7   7   2       57.58       55.32     11.02 o
   8   7   2       63.81       57.35     11.92 o
   9   7   2       52.22       34.28     11.30 o
  10   7   2        0.81       -3.02      8.53 o
  -7   8   2       13.35       27.21     12.24 o
  -6   8   2        0.60       -1.74      9.53 o
  -5   8   2       63.75       85.40     13.85 o
  -4   8   2       52.60       54.02     10.59 o
  -3   8   2       16.94        6.71      4.02 o
  -2   8   2      618.40      646.47     21.78 o
  -1   8   2      216.49      220.20      8.81 o
   0   8   2      492.35      510.87     14.91 o
   1   8   2      127.54      158.07     10.24 o
   2   8   2        0.89       -0.89      2.94 o
   3   8   2        8.71        8.96      2.81 o
   4   8   2      148.50      135.59      5.31 o
   5   8   2      106.03       97.40      6.02 o
   6   8   2       65.80       61.27     10.27 o
   7   8   2       15.49        7.78      6.97 o
   8   8   2       17.17       27.40      9.40 o
   9   8   2       12.71        2.24      7.66 o
  -6   9   2        3.01        9.62     10.31 o
  -5   9   2       56.18       46.83     11.30 o
  -4   9   2       65.75       90.51     13.48 o
  -3   9   2        0.41       -0.86      4.16 o
  -2   9   2      107.17       95.59      6.58 o
  -1   9   2       10.09       18.30      6.09 o
   0   9   2        1.00       -2.88      2.52 o
   1   9   2       83.89       83.80      7.44 o
   2   9   2       15.95       20.27      3.76 o
   3   9   2        2.14        2.63      2.78 o
   4   9   2       51.05       58.34      6.25 o
   5   9   2       97.32      112.64     13.23 o
   6   9   2       56.78       45.70     10.18 o
   7   9   2        0.12       -7.71      5.14 o
   8   9   2       65.02       38.76     10.71 o
   9   9   2        8.41       -1.00      8.19 o
  -6  10   2        0.80      -10.87      8.16 o
  -5  10   2        1.00       -1.21      8.28 o
  -4  10   2      132.22      121.36     15.26 o
  -3  10   2       46.33       35.71      9.00 o
  -2  10   2        1.30       -1.27      4.27 o
  -1  10   2       56.72       55.30      6.26 o
   0  10   2       12.33       11.07      4.26 o
   1  10   2       78.15       76.62     15.69 o
   2  10   2      209.64      184.54     14.29 o
   3  10   2        1.38       -0.68      3.53 o
   4  10   2       25.49       32.91      9.03 o
   5  10   2        3.53        1.90      6.82 o
   6  10   2        4.53       -8.17      5.45 o
   7  10   2        8.80        1.21      7.29 o
   8  10   2        0.14       -2.90      7.53 o
   9  10   2        8.61       -1.43      8.50 o
  -5  11   2        3.51      -11.27      8.16 o
  -4  11   2        7.82        5.20      8.53 o
  -3  11   2       14.73        5.42      6.79 o
  -2  11   2        7.48       21.76      8.16 o
  -1  11   2        2.64       -4.58      3.79 o
   0  11   2      158.40      145.52      8.66 o
   1  11   2        0.83       10.37      4.69 o
   2  11   2      286.61      281.13     17.59 o
   3  11   2      242.38      180.26     14.57 o
   4  11   2       14.14       13.51      8.34 o
   5  11   2        4.56       -2.27      6.85 o
   6  11   2       18.18       17.90      9.22 o
   7  11   2       26.14       15.97      8.78 o
   8  11   2        0.39       -8.75      7.38 o
   9  11   2       11.55       -2.65      7.75 o
  -4  12   2       11.09        8.25      9.25 o
  -3  12   2       38.01       34.50      9.78 o
  -2  12   2        8.54       15.38      8.00 o
  -1  12   2       33.53       41.24      6.85 o
   0  12   2        0.21       -5.84      4.28 o
   1  12   2      221.71      257.39     12.11 o
   2  12   2       50.56       64.29     11.74 o
   3  12   2       49.71       38.08     10.71 o
   4  12   2       21.00       12.39      8.69 o
   5  12   2       31.50       44.93     11.02 o
   6  12   2        6.78        6.10      7.85 o
   7  12   2       11.33       17.65      9.87 o
   8  12   2        0.26        1.81      8.72 o
  -3  13   2        0.44       -6.26      8.06 o
  -2  13   2       13.80       12.05      8.69 o
  -1  13   2        0.07       -1.81      7.07 o
   0  13   2        2.19        5.11      8.09 o
   1  13   2       23.51       22.63      9.68 o
   2  13   2        5.75        2.02      7.60 o
   3  13   2      115.22      122.08     16.16 o
   4  13   2       85.45      102.96     15.26 o
   5  13   2       62.99       54.52     12.58 o
   6  13   2       35.25       18.46     10.06 o
   7  13   2       12.35       14.26      9.99 o
  -2  14   2        1.53       -6.48      7.32 o
   1  14   2        7.80        7.91      9.53 o
   2  14   2       15.44       36.61     12.08 o
   3  14   2       49.72      102.43     16.19 o
   4  14   2        0.06       -0.75      8.81 o
   5  14   2       13.53       12.67      8.81 o
   6  14   2        0.58       -3.55      8.56 o
   7  14   2        1.15      -10.12      8.75 o
   1  15   2        9.07        7.29      9.68 o
   2  15   2       34.50       36.80     13.11 o
   3  15   2       17.59       23.85     11.99 o
   4  15   2       18.91       16.41     10.74 o
   5  15   2       54.33       70.70     15.85 o
  -4 -15   3        6.18        0.84      9.99 o
  -3 -15   3       12.90       14.41     10.71 o
  -1 -15   3       13.11       12.86      8.84 o
   0 -15   3       82.50       89.60     14.04 o
  -6 -14   3        7.97        0.59      9.71 o
  -5 -14   3        7.26       15.26     10.68 o
  -4 -14   3        0.41       -7.16      7.57 o
  -3 -14   3       14.31        4.18      5.44 o
  -2 -14   3        2.31       -7.18      5.28 o
  -1 -14   3        0.69      -10.83      7.22 o
   0 -14   3       73.43      103.61     14.51 o
   1 -14   3      123.66      148.60     16.94 o
   2 -14   3        0.13       -4.95      8.50 o
  -7 -13   3        0.33       -4.79      8.69 o
  -6 -13   3        0.01      -10.93      7.29 o
  -5 -13   3       26.52       32.63     11.71 o
  -4 -13   3        0.64        2.91      5.37 o
  -3 -13   3       20.26       30.89      6.56 o
  -2 -13   3        4.08       -1.90      4.99 o
  -1 -13   3       62.23       81.07     12.86 o
   0 -13   3      127.27      162.80     13.82 o
   1 -13   3        0.14        4.83      7.85 o
   2 -13   3        0.30       -1.43      7.22 o
   3 -13   3       10.07        1.68      8.22 o
  -7 -12   3       37.40       38.45     12.27 o
  -6 -12   3        3.11        3.99      8.31 o
  -5 -12   3       10.99        6.58      5.27 o
  -4 -12   3       42.88       38.08      6.79 o
  -3 -12   3       13.07        5.09      5.02 o
  -2 -12   3      120.82      129.35      8.93 o
  -1 -12   3      197.02      169.97      9.67 o
   0 -12   3        2.74       -3.61      6.44 o
   1 -12   3        3.32       12.36      8.25 o
   2 -12   3       25.70       32.75      9.50 o
   3 -12   3        1.46       -6.66      7.91 o
   4 -12   3        7.55        9.93      9.15 o
  -8 -11   3        9.99       10.03      9.12 o
  -7 -11   3        7.97        2.30      8.16 o
  -6 -11   3        9.18        7.36      5.53 o
  -5 -11   3        1.67        3.86      4.38 o
  -4 -11   3       68.30       64.36      8.07 o
  -3 -11   3      231.64      245.35     11.71 o
  -2 -11   3        6.87        2.49      5.03 o
  -1 -11   3      175.71      170.79      9.21 o
   0 -11   3       14.26       15.94      5.16 o
   1 -11   3       54.14       73.41     10.71 o
   2 -11   3       23.87       28.02      8.87 o
   3 -11   3       12.70       14.48      8.47 o
   4 -11   3       15.79       18.03      9.40 o
   5 -11   3        0.12       -5.73      9.53 o
  -8 -10   3       37.60       51.00     12.24 o
  -7 -10   3        0.05       -7.10      6.79 o
  -6 -10   3      196.58      180.90     10.97 o
  -5 -10   3      134.23      116.49     10.31 o
  -4 -10   3       66.82       80.31      8.26 o
  -3 -10   3      120.33      102.60      8.78 o
  -2 -10   3      334.56      324.26     12.54 o
  -1 -10   3      108.27       88.49      6.66 o
   0 -10   3       54.83       51.57      6.00 o
   1 -10   3      523.83      527.28     23.76 o
   2 -10   3      343.88      348.64     19.46 o
   3 -10   3      128.52      124.32     12.20 o
   4 -10   3        9.80      -10.65      7.10 o
   5 -10   3        3.71       -0.93      7.57 o
   6 -10   3       49.52       58.84     13.42 o
  -9  -9   3       29.60       40.79     12.95 o
  -8  -9   3       19.68       21.26      9.46 o
  -7  -9   3       11.20       -6.88      6.72 o
  -6  -9   3        0.02        1.34      4.89 o
  -5  -9   3       52.70       75.91     14.85 o
  -4  -9   3      255.66      281.65     12.09 o
  -3  -9   3        1.53        1.38      3.46 o
  -2  -9   3        0.48       -3.20      2.98 o
  -1  -9   3      192.36      199.16      8.86 o
   0  -9   3       90.15       76.32      5.50 o
   1  -9   3       21.20       12.72      3.81 o
   2  -9   3       53.90       53.49      8.97 o
   3  -9   3       77.35       76.56     11.05 o
   4  -9   3      202.61      193.19     14.88 o
   5  -9   3       27.91       19.37      9.46 o
   6  -9   3        1.64       -3.70      8.56 o
  -9  -8   3        9.46        5.82      9.28 o
  -8  -8   3       19.71       22.17      9.96 o
  -7  -8   3      108.66       97.26     13.95 o
  -6  -8   3      262.00      306.36     20.14 o
  -5  -8   3      144.07      126.52     11.52 o
  -4  -8   3      130.44      132.26      9.99 o
  -3  -8   3        2.39        4.69      3.54 o
  -2  -8   3      296.78      259.15     22.91 o
  -1  -8   3       13.18       20.05      4.39 o
   0  -8   3       20.05       12.02      3.23 o
   1  -8   3       32.66       28.01      4.24 o
   2  -8   3       52.20       40.16      7.53 o
   3  -8   3      292.42      291.97     16.78 o
   4  -8   3      262.63      269.62     17.37 o
   5  -8   3       16.96        7.07      8.31 o
   6  -8   3        9.42       10.15      9.15 o
   7  -8   3       10.95       -2.15      9.25 o
  -9  -7   3       18.92        7.81      9.37 o
  -8  -7   3        1.69       -2.05      7.47 o
  -7  -7   3       46.12       46.92     11.33 o
  -6  -7   3      484.44      490.36     25.81 o
  -5  -7   3        2.76        2.94      4.36 o
  -4  -7   3      131.12      114.73      7.44 o
  -3  -7   3       25.79       16.46      6.12 o
  -2  -7   3      256.58      244.25      9.49 o
  -1  -7   3      103.48      124.09      6.28 o
   0  -7   3      239.36      219.91      8.94 o
   1  -7   3       60.64       60.51      4.93 o
   2  -7   3       21.85       21.96      3.66 o
   3  -7   3      315.52      309.47     16.69 o
   4  -7   3       50.64       42.19      9.46 o
   5  -7   3        5.50       -8.56      7.10 o
   6  -7   3       64.88       69.02     12.61 o
   7  -7   3        7.78        2.93      9.74 o
   8  -7   3        0.03       -4.58      9.71 o
  -9  -6   3      113.24      114.47     11.48 o
  -8  -6   3      167.79      180.86     16.35 o
  -7  -6   3        0.45       -5.42      7.13 o
  -6  -6   3       92.12       96.30     13.33 o
  -5  -6   3      120.88      117.90     11.21 o
  -4  -6   3      264.60      222.96      9.95 o
  -3  -6   3      427.28      485.79     16.61 o
  -2  -6   3      209.55      257.46     12.36 o
  -1  -6   3      520.59      569.38     15.80 o
   0  -6   3       71.25       71.88      4.39 o
   1  -6   3       38.04       46.80      4.08 o
   2  -6   3      103.50      141.23      5.88 o
   3  -6   3       35.57       45.70      7.50 o
   4  -6   3       28.45       28.58      7.69 o
   5  -6   3      202.14      195.18     15.10 o
   6  -6   3       40.20       34.59     10.71 o
   7  -6   3        0.04       -3.80      8.13 o
   8  -6   3       13.59       10.31     10.37 o
 -10  -5   3       18.51       16.04      7.32 o
  -9  -5   3        0.00       -2.30      5.32 o
  -7  -5   3       11.67        5.57      7.85 o
  -6  -5   3       84.65       92.22     12.67 o
  -5  -5   3       37.94       38.67      8.34 o
  -4  -5   3       38.04       35.71      6.12 o
  -3  -5   3      707.73      794.16     21.80 o
  -2  -5   3     1121.19     1037.88     26.10 o
  -1  -5   3      451.13      479.29     13.51 o
   0  -5   3     1421.78     1476.06     34.15 o
   1  -5   3       13.39        4.46      2.06 o
   2  -5   3      136.97      165.66      5.88 o
   3  -5   3      169.43      192.01      8.52 o
   4  -5   3      546.15      591.98     25.72 o
   5  -5   3       25.91       17.12      7.07 o
   6  -5   3       40.13       37.67     11.08 o
   7  -5   3      250.52      244.43     18.28 o
   8  -5   3        0.17        5.26      8.72 o
 -10  -4   3        3.21       -3.86      4.81 o
  -9  -4   3        0.56       -3.64      4.73 o
  -8  -4   3        0.36       -4.49      4.17 o
  -6  -4   3       45.15       24.47      7.91 o
  -5  -4   3        0.04       -1.59      4.86 o
  -4  -4   3        4.31       -2.68      3.64 o
  -3  -4   3      100.22       85.68      5.62 o
  -2  -4   3        1.23        3.88      4.27 o
  -1  -4   3      789.78      790.06     19.79 o
   0  -4   3      428.73      423.69     11.43 o
   1  -4   3       58.54       58.69      3.11 o
   2  -4   3      333.29      356.02      9.57 o
   3  -4   3       24.84       19.94      2.12 o
   4  -4   3       22.78       34.15      7.29 o
   5  -4   3      143.11      127.18     11.08 o
   6  -4   3       38.83       44.61      9.68 o
   7  -4   3       19.18        5.76      9.43 o
   8  -4   3      403.88      416.63     25.69 o
   9  -4   3       13.23        6.29     11.89 o
 -10  -3   3        7.75        0.53      7.66 o
  -9  -3   3       23.21       19.30      6.10 o
  -8  -3   3       22.47        7.15      4.61 o
  -7  -3   3        9.80       21.16     12.64 o
  -6  -3   3       16.04        9.27      4.30 o
  -5  -3   3        8.10        1.49      4.42 o
  -4  -3   3      880.47      883.05     33.78 o
  -3  -3   3      976.36      935.85     24.26 o
  -2  -3   3       45.95       63.78      4.55 o
  -1  -3   3     1879.83     1551.43     36.97 o
   0  -3   3     6017.83     5673.26    171.98 o
   1  -3   3      107.74      118.38      4.10 o
   2  -3   3      640.84      629.62     22.95 o
   3  -3   3      474.27      574.26     22.63 o
   4  -3   3       11.81       17.49      3.83 o
   5  -3   3       31.46       49.04      8.31 o
   6  -3   3      324.50      335.56     19.12 o
   7  -3   3        5.84        0.25      7.19 o
   8  -3   3      173.93      197.64     17.47 o
   9  -3   3       66.68       86.02     16.25 o
  -9  -2   3        3.01        4.95      7.25 o
  -8  -2   3       56.11       38.92      9.34 o
  -7  -2   3       27.15       23.80      5.32 o
  -6  -2   3      111.51       98.21      6.40 o
  -5  -2   3      175.25      176.17      7.91 o
  -4  -2   3        9.32       27.13      3.89 o
  -3  -2   3      858.41      930.50     33.47 o
  -2  -2   3     1414.89     1277.86     30.36 o
  -1  -2   3      603.34      485.50     12.71 o
   0  -2   3     2188.30     2250.96     47.20 o
   1  -2   3       54.74       47.50      4.03 o
   2  -2   3      191.88      153.18      7.81 o
   3  -2   3       10.40       10.64      1.57 o
   4  -2   3       87.10       92.73      4.92 o
   5  -2   3      395.50      369.28     11.35 o
   6  -2   3       36.25       40.63      8.16 o
   7  -2   3      135.14      121.27     13.70 o
   8  -2   3       15.53       11.33      8.34 o
   9  -2   3       47.95       43.18     13.26 o
  -9  -1   3       12.92        2.30      7.66 o
  -8  -1   3       37.82       39.10     10.06 o
  -7  -1   3       24.77       28.21      8.84 o
  -6  -1   3       27.18       31.71      5.23 o
  -5  -1   3       47.99       62.20      5.70 o
  -4  -1   3      198.85      259.99      9.17 o
  -3  -1   3      221.34      179.35      6.78 o
  -2  -1   3      384.79      332.91      9.40 o
  -1  -1   3      674.66      558.34     11.12 o
   0  -1   3     2626.69     2237.71     46.00 o
   2  -1   3     1192.20     1397.38     44.58 o
   3  -1   3        3.68        5.41      1.51 o
   4  -1   3       46.40       35.15      5.92 o
   5  -1   3       38.21       41.64      3.16 o
   6  -1   3       86.61       86.43      9.15 o
   7  -1   3        1.71        4.08      6.10 o
   8  -1   3       37.29       44.83     10.40 o
   9  -1   3        9.49        3.99      9.06 o
  10  -1   3        1.07       -6.72     10.37 o
  -8   0   3       85.56       81.10     12.70 o
  -7   0   3       71.05       82.97     11.64 o
  -6   0   3       15.32       14.48      6.07 o
  -5   0   3      464.38      420.34     19.71 o
  -4   0   3       10.19       22.57      5.48 o
  -3   0   3      100.57      123.38      8.00 o
  -2   0   3      125.29      101.65      6.32 o
  -1   0   3     1774.84     1688.57     53.46 o
   0   0   3      196.40      195.34      4.49 o
   1   0   3    17118.14    16871.15    322.72 o
   2   0   3      628.37      632.47     14.72 o
   3   0   3     1264.20     1207.23     27.71 o
   4   0   3       20.19       15.25      2.59 o
   5   0   3     1644.97     1561.42     45.58 o
   6   0   3      253.09      264.20     15.22 o
   7   0   3        6.84        5.17      5.92 o
   8   0   3       31.15       28.43      9.50 o
   9   0   3       21.65       22.35      9.96 o
  10   0   3       15.68        5.04     10.90 o
  -9   1   3       50.72       56.20     13.64 o
  -8   1   3        2.17        3.89      7.35 o
  -7   1   3        0.38       -0.28      6.01 o
  -6   1   3      111.47       98.35      9.34 o
  -5   1   3      219.06      195.71     12.11 o
  -4   1   3       10.20       24.72      5.23 o
  -3   1   3      230.10      230.30     11.49 o
  -2   1   3      431.81      490.08     18.62 o
  -1   1   3      510.53      493.81     17.78 o
   0   1   3      834.26      695.92     22.87 o
   1   1   3      208.43      217.50      6.07 o
   2   1   3     1877.75     1873.60     33.68 o
   3   1   3     1273.14     1196.60     27.50 o
   4   1   3      435.48      410.11     15.19 o
   5   1   3      237.60      253.38      9.03 o
   6   1   3        3.43        3.06      3.13 o
   7   1   3        6.42        3.32      3.85 o
   8   1   3       63.94       59.43     10.15 o
   9   1   3       46.95       51.65     11.39 o
  10   1   3       14.62       -0.62      9.34 o
  -9   2   3       11.71       -1.77      9.96 o
  -8   2   3       12.44        5.39      9.31 o
  -7   2   3       19.49       28.49      8.28 o
  -6   2   3        9.24        9.31      5.67 o
  -5   2   3       60.19       79.92      9.50 o
  -4   2   3       22.65       41.87      6.48 o
  -3   2   3       98.08      100.22      7.10 o
  -2   2   3     1287.65     1170.79     39.20 o
  -1   2   3     3211.96     2870.91     88.98 o
   0   2   3        0.79        3.86      2.02 o
   1   2   3     4099.24     4005.07    119.60 o
   2   2   3     2282.38     2159.99     38.73 o
   3   2   3      544.12      485.87     16.54 o
   4   2   3      207.92      183.94      9.90 o
   5   2   3      620.48      627.13     24.72 o
   6   2   3      213.36      195.71      8.53 o
   7   2   3       24.09       17.14      4.63 o
   8   2   3       19.32        9.22      7.47 o
   9   2   3        1.82        3.95      7.07 o
  -9   3   3        0.25       -4.79      9.62 o
  -8   3   3       12.10        0.68      9.99 o
  -7   3   3        0.58       -6.44      8.53 o
  -6   3   3      580.96      579.27     19.76 o
  -5   3   3        2.55        5.11      4.73 o
  -4   3   3       78.47       59.40      6.51 o
  -3   3   3      305.90      306.76     14.23 o
  -2   3   3      457.96      423.20     17.06 o
  -1   3   3      648.97      695.22     24.56 o
   0   3   3      799.34      717.10     17.24 o
   1   3   3     1639.42     1626.26     29.43 o
   2   3   3      125.63      148.94      6.32 o
   3   3   3       34.54       64.01      9.31 o
   4   3   3      130.52      125.09      5.86 o
   5   3   3      291.26      278.04     10.17 o
   6   3   3      597.30      580.15     24.91 o
   7   3   3        1.00       -0.28      5.42 o
   8   3   3        9.50        4.22      4.55 o
   9   3   3        0.02       -5.17      5.98 o
  -8   4   3       23.06       18.77     12.86 o
  -7   4   3        7.81        8.78     10.62 o
  -6   4   3       70.69      103.85     10.93 o
  -5   4   3       82.03       88.27      9.26 o
  -4   4   3        0.41       -2.61      2.90 o
  -3   4   3       59.22       69.48      5.94 o
  -2   4   3      474.52      547.15     15.53 o
  -1   4   3      170.64      130.09      5.48 o
   0   4   3        0.21        1.84      1.65 o
   1   4   3       16.67       21.53      1.64 o
   2   4   3      501.83      455.47      9.50 o
   3   4   3     1520.84     1611.90     37.30 o
   4   4   3     1116.01     1232.12     49.85 o
   5   4   3       32.75       32.13      6.24 o
   6   4   3      133.47      129.63      7.25 o
   7   4   3        0.27        3.83      3.80 o
   8   4   3        0.02       -5.71      4.02 o
   9   4   3        0.24        2.91      5.32 o
  10   4   3        4.61        8.44     11.55 o
  -8   5   3        0.69       -5.01     10.34 o
  -7   5   3        0.75       -7.60      8.78 o
  -6   5   3        0.95       -1.28      8.87 o
  -5   5   3       26.60       23.24      7.05 o
  -4   5   3       53.55       59.12      6.30 o
  -3   5   3      122.01       91.66      6.06 o
  -2   5   3     1224.21     1386.58     33.64 o
  -1   5   3      254.06      281.51      9.38 o
   0   5   3      154.94      145.99      5.96 o
   1   5   3      478.59      393.25     10.51 o
   2   5   3     1645.81     1928.13     35.22 o
   3   5   3       11.67       13.29      2.89 o
   4   5   3      294.03      306.49     10.45 o
   5   5   3      852.74      884.57     33.25 o
   6   5   3       17.72       18.27      4.47 o
   7   5   3        1.40       -0.97      3.78 o
   8   5   3      242.46      266.98     12.32 o
   9   5   3       19.92       14.64      6.57 o
  -8   6   3        0.20      -14.01      9.34 o
  -7   6   3       15.64       -7.88      9.43 o
  -6   6   3        5.78       13.36      9.46 o
  -5   6   3        9.51        2.85      4.69 o
  -4   6   3       44.94       35.98      5.58 o
  -3   6   3        5.90        6.02      3.65 o
  -2   6   3        1.73        1.48      2.63 o
  -1   6   3      105.53      118.30      5.84 o
   0   6   3      413.71      389.53     11.43 o
   1   6   3       65.53       88.82      4.32 o
   2   6   3      322.88      331.98      7.96 o
   3   6   3     1691.27     1746.71     32.73 o
   4   6   3      164.84      165.59     11.66 o
   5   6   3       59.34       50.58      9.43 o
   6   6   3       14.11       17.12      4.30 o
   7   6   3      137.15      139.02      8.18 o
   8   6   3      233.17      210.76     24.00 o
   9   6   3        4.03      -10.27      7.10 o
  10   6   3       14.73       19.55     10.12 o
  -7   7   3        6.42       -1.37     10.03 o
  -6   7   3        9.40       -7.41      8.03 o
  -5   7   3        0.49       -2.55      7.41 o
  -4   7   3       44.17       44.96      9.65 o
  -3   7   3        0.32       -2.30      3.40 o
  -2   7   3       38.39       38.10      6.09 o
  -1   7   3       21.01       29.61      4.00 o
   0   7   3     1685.84     1990.64     81.51 o
   1   7   3      619.29      642.81     29.53 o
   2   7   3        5.19       12.79      2.55 o
   3   7   3       31.98       40.09      3.53 o
   4   7   3      277.95      226.97      8.80 o
   5   7   3      164.65      178.96     14.94 o
   6   7   3       16.73        6.75      3.87 o
   7   7   3       10.37        6.53      7.01 o
   8   7   3        0.30        0.31      6.97 o
   9   7   3       34.05       28.74      9.40 o
  10   7   3        1.01       -4.11      7.75 o
  -7   8   3        1.87       -7.19      9.09 o
  -6   8   3       45.38       55.36     12.92 o
  -5   8   3       12.51        9.90      8.41 o
  -4   8   3       12.63        6.41      7.44 o
  -3   8   3        6.80       11.27      4.58 o
  -2   8   3       72.13       69.77      5.92 o
  -1   8   3        7.51        8.24      3.63 o
   0   8   3      284.25      281.08     12.76 o
   1   8   3      202.83      223.56      8.24 o
   2   8   3      235.83      215.52      7.94 o
   3   8   3        7.22        2.46      1.96 o
   4   8   3      118.84      116.70      5.61 o
   5   8   3        3.39       15.28      8.31 o
   6   8   3        3.67       -0.99      3.46 o
   7   8   3       45.13       42.81      9.46 o
   8   8   3      283.46      287.96     19.52 o
   9   8   3        1.74        1.15      7.22 o
  10   8   3        7.38       -5.64      8.13 o
  -6   9   3       21.23        9.15     10.21 o
  -5   9   3       14.01       16.50     10.40 o
  -4   9   3        0.00       -2.46      6.66 o
  -3   9   3      181.35      172.55     17.01 o
  -2   9   3        3.19        0.70      3.87 o
  -1   9   3       60.99       68.85      6.52 o
   0   9   3       38.30       35.60      4.67 o
   1   9   3      820.29      854.88     22.56 o
   2   9   3       20.43       22.84      3.68 o
   3   9   3      148.61      143.27      6.68 o
   4   9   3       89.26       79.26      5.99 o
   5   9   3       86.25       94.58      6.74 o
   6   9   3      176.34      149.29     13.33 o
   7   9   3       20.82       21.64      9.03 o
   8   9   3        7.50       -0.40      7.19 o
   9   9   3        5.05       10.06      9.53 o
  -5  10   3        1.83       -0.16      8.28 o
  -4  10   3        0.09       -4.39      7.01 o
  -3  10   3       29.71       42.72     10.15 o
  -2  10   3      129.01       95.65      6.95 o
  -1  10   3        5.38       13.64      4.62 o
   0  10   3      224.69      176.25      8.46 o
   1  10   3      252.08      277.07     10.59 o
   2  10   3        1.00       -0.58      5.15 o
   3  10   3        5.83       11.30      7.16 o
   4  10   3        4.70       -1.59      5.70 o
   5  10   3       15.93       12.61      7.63 o
   6  10   3       15.64       16.50      8.22 o
   7  10   3        3.10       -0.34      7.25 o
   8  10   3        7.74        4.45      7.75 o
   9  10   3       15.13       -5.79      7.60 o
  -5  11   3       39.88       27.49     12.08 o
  -4  11   3       13.89       17.22      9.09 o
  -3  11   3        5.92        5.92      7.63 o
  -2  11   3       49.33       49.68      9.04 o
  -1  11   3        1.34       -4.54      3.89 o
   0  11   3       11.22       12.57      4.66 o
   1  11   3      966.63     1060.78     28.29 o
   2  11   3       35.84       35.03      9.22 o
   3  11   3      182.95      200.56     15.16 o
   4  11   3       90.82       99.41     13.85 o
   5  11   3       87.04      100.28     14.41 o
   6  11   3       41.64       37.24     10.96 o
   7  11   3        7.32        7.29      8.34 o
   8  11   3       11.74       14.29      9.25 o
   9  11   3        3.30       -0.93      9.62 o
  -4  12   3       40.85       23.91     10.27 o
  -3  12   3        0.53       -2.18      7.78 o
  -2  12   3       16.09       12.02      7.78 o
  -1  12   3      289.41      284.36     12.39 o
   0  12   3        6.61        5.65      4.85 o
   1  12   3      284.47      273.20     18.03 o
   2  12   3        0.54       -5.92      5.79 o
   3  12   3       81.38       95.11     14.04 o
   4  12   3       35.96       32.38      9.87 o
   5  12   3       22.97       11.05      8.94 o
   6  12   3       43.04       36.61     11.39 o
   7  12   3        0.64       -2.55      7.57 o
   8  12   3        7.29        8.69      9.74 o
  -3  13   3        4.33       -4.23      7.85 o
  -2  13   3        4.54       -1.90      6.44 o
   0  13   3        8.67       -1.03      7.32 o
   1  13   3        0.35       -0.84      6.76 o
   2  13   3       25.33       22.35      9.46 o
   3  13   3        3.56        9.22      9.28 o
   4  13   3        0.00       -3.21      7.81 o
   5  13   3       10.44       10.06      9.09 o
   6  13   3        2.77      -10.83      7.22 o
   7  13   3        6.27       -2.30      7.88 o
   0  14   3        9.31       -3.52      9.00 o
   1  14   3        8.33        8.59      8.97 o
   2  14   3        6.16       -1.99      8.78 o
   3  14   3       18.11       14.79      9.96 o
   4  14   3       26.57       24.32     10.93 o
   5  14   3       20.83       36.77     11.96 o
   6  14   3        3.84       -0.97      9.53 o
   7  14   3        1.83       -6.16      8.56 o
   1  15   3       21.34       48.26     13.85 o
   2  15   3        0.32       -7.22      9.03 o
   3  15   3        0.42       -0.56      9.03 o
   4  15   3        0.04       -2.62      9.46 o
   5  15   3        3.45        6.07     10.15 o
  -3 -15   4        0.07        0.28      8.25 o
  -2 -15   4        0.07       -3.99      7.66 o
  -1 -15   4        3.37        3.30      8.56 o
  -5 -14   4        1.26      -11.63      7.75 o
  -4 -14   4       39.99       36.02     11.43 o
  -3 -14   4       30.79       27.21      7.31 o
  -2 -14   4        2.11       -6.20      7.72 o
  -1 -14   4       34.55       22.54     10.34 o
   0 -14   4       57.36       77.52     12.45 o
   1 -14   4        2.34       -1.37      7.44 o
   2 -14   4       38.60       38.95     11.33 o
  -6 -13   4        0.38       -7.50      7.60 o
  -5 -13   4        8.22        2.51      5.72 o
  -4 -13   4       21.68       18.27      6.35 o
  -3 -13   4       60.59       58.88      8.32 o
  -2 -13   4        0.00       -6.42      4.39 o
  -1 -13   4        8.13       -7.41      6.88 o
   0 -13   4       39.58       35.93     10.06 o
   1 -13   4      139.12      115.32     12.61 o
   2 -13   4        1.47        4.48      8.09 o
   3 -13   4        0.74       -3.74      7.94 o
  -7 -12   4        0.00       -2.80      7.81 o
  -6 -12   4        0.38       -1.15      5.29 o
  -5 -12   4        3.00       -2.35      5.18 o
  -4 -12   4        2.98        2.12      5.03 o
  -3 -12   4       50.07       44.54      7.07 o
  -2 -12   4       27.65       21.63      5.88 o
  -1 -12   4      105.85      112.01      9.28 o
   0 -12   4      130.92      125.22     11.99 o
   1 -12   4       99.92      108.53     13.57 o
   2 -12   4      256.86      255.83     17.28 o
   3 -12   4       31.53       32.16      9.96 o
   4 -12   4        0.10       -7.16      8.16 o
  -8 -11   4        0.15       -2.77      7.53 o
  -7 -11   4       14.08       18.09      8.66 o
  -6 -11   4       21.40       19.36      6.21 o
  -5 -11   4        0.35       -5.35      4.61 o
  -4 -11   4        0.04       -2.53      4.05 o
  -3 -11   4      183.10      124.84     16.19 o
  -2 -11   4       50.88       31.70      5.97 o
  -1 -11   4        1.00       -5.99      3.99 o
   0 -11   4       15.00       -3.99      5.92 o
   1 -11   4     1095.90     1135.82     43.53 o
   2 -11   4       77.42       62.86     10.99 o
   3 -11   4        8.95       -9.53      6.51 o
   4 -11   4        3.84        2.83      7.94 o
   5 -11   4       13.14       10.90     10.90 o
  -8 -10   4        0.01       -4.86      7.72 o
  -7 -10   4       32.14       20.30     10.15 o
  -6 -10   4       33.18       21.20      6.64 o
  -5 -10   4       36.92       25.33      6.41 o
  -4 -10   4        0.00       -5.22      3.78 o
  -3 -10   4        1.04       -5.41      3.83 o
  -2 -10   4       65.79       90.08      8.16 o
  -1 -10   4       66.39       71.90     10.49 o
   0 -10   4        6.38       -1.57      3.52 o
   1 -10   4      169.64      148.88     11.80 o
   2 -10   4      227.64      235.78     15.47 o
   3 -10   4       37.70       56.10     10.46 o
   4 -10   4       50.60       54.27     11.36 o
   5 -10   4        3.12       -7.29      8.19 o
   6 -10   4      218.29      237.52     19.24 o
  -9  -9   4        0.98        1.00      9.12 o
  -8  -9   4        1.60       -6.38      8.16 o
  -7  -9   4        4.73        1.49      7.44 o
  -6  -9   4        3.21        8.05      5.34 o
  -5  -9   4       79.45      110.34     10.37 o
  -4  -9   4        9.95        3.81      5.00 o
  -3  -9   4       10.69        5.30      3.88 o
  -2  -9   4       56.47       50.95      5.98 o
  -1  -9   4        2.63        0.90      3.22 o
   0  -9   4        6.33        3.59      3.34 o
   1  -9   4       10.46       10.37      5.48 o
   2  -9   4      244.43      237.64     14.85 o
   3  -9   4       74.10       80.45     11.24 o
   4  -9   4        0.63       -0.81      7.25 o
   5  -9   4        5.80        7.19      8.22 o
   6  -9   4        5.15       -6.16      8.28 o
  -9  -8   4        2.63       11.92      9.31 o
  -8  -8   4        0.35       -4.61      7.41 o
  -7  -8   4      167.11      177.24     15.85 o
  -6  -8   4      295.56      266.57     18.87 o
  -5  -8   4      200.77      214.40     13.78 o
  -4  -8   4      430.76      460.95     16.35 o
  -3  -8   4      161.78      141.33      7.89 o
  -2  -8   4       38.91       43.87      5.65 o
  -1  -8   4       17.80        7.87      3.31 o
   0  -8   4       13.33       17.02      4.93 o
   1  -8   4        0.07       -3.70      2.46 o
   2  -8   4       16.19       21.67      6.57 o
   3  -8   4        5.69       13.01      7.01 o
   4  -8   4       45.29       37.64     10.06 o
   5  -8   4       11.60        5.45      6.97 o
   6  -8   4        2.77       -3.61      7.63 o
   7  -8   4        9.46        5.29     10.18 o
  -9  -7   4       38.49       46.54     10.25 o
  -8  -7   4        3.47       11.96      9.31 o
  -7  -7   4        8.15        9.06      8.47 o
  -6  -7   4      834.88      937.78     40.60 o
  -5  -7   4       64.32       47.75      7.11 o
  -4  -7   4       10.10        5.21      3.90 o
  -3  -7   4      268.65      297.68     11.52 o
  -2  -7   4      111.38      103.24      6.19 o
  -1  -7   4      708.67      743.00     34.37 o
   0  -7   4       69.49       75.54      5.15 o
   1  -7   4      109.64      110.15     12.62 o
   2  -7   4      180.39      178.52     11.43 o
   3  -7   4       53.69       70.86      9.56 o
   4  -7   4       43.96       52.74      9.81 o
   5  -7   4      181.03      138.51     13.95 o
   6  -7   4        6.03        3.46      7.22 o
   7  -7   4        2.02      -10.74      7.81 o
   8  -7   4       17.74       23.26     12.89 o
  -9  -6   4        3.98        4.03      6.69 o
  -7  -6   4        0.15       -9.53      6.35 o
  -6  -6   4       91.66       55.98     11.86 o
  -5  -6   4      312.05      286.18     17.81 o
  -4  -6   4      195.11      189.32      9.31 o
  -3  -6   4       25.86       37.98      5.13 o
  -2  -6   4     1009.05     1068.44     27.49 o
  -1  -6   4      276.78      306.26     31.27 o
   0  -6   4      213.75      228.86      8.18 o
   1  -6   4      479.92      521.22     14.32 o
   2  -6   4       58.88       57.55      4.39 o
   3  -6   4      689.97      682.76     27.68 o
   4  -6   4       63.16       63.73      9.46 o
   5  -6   4      113.01      107.50     11.52 o
   6  -6   4        0.08      -10.46      6.97 o
   7  -6   4       37.88       18.31      9.74 o
   8  -6   4        4.51       -7.72      8.37 o
  -9  -5   4        4.52        7.14      6.63 o
  -8  -5   4       39.40       35.59      7.53 o
  -6  -5   4        0.32       -7.72      6.04 o
  -5  -5   4        2.09       -3.21      5.20 o
  -4  -5   4       24.74       40.34     16.98 o
  -3  -5   4     1538.07     1639.06     40.14 o
  -2  -5   4      229.78      278.73      9.97 o
  -1  -5   4       91.27       67.21      4.57 o
   0  -5   4        1.02        2.40      3.18 o
   1  -5   4      541.06      460.56     12.52 o
   2  -5   4      120.04      126.97      6.16 o
   3  -5   4      104.04       88.23      8.09 o
   4  -5   4       12.95        5.45      6.07 o
   5  -5   4       57.25       80.48     10.87 o
   6  -5   4       66.78       53.92     11.55 o
   7  -5   4        0.76       -5.51      6.91 o
   8  -5   4        7.66       10.18      9.90 o
  -9  -4   4        0.00       -5.63      4.88 o
  -8  -4   4       22.45       30.55      6.84 o
  -7  -4   4      114.07      121.24      8.81 o
  -5  -4   4       25.45       18.12      6.57 o
  -4  -4   4      296.31      291.75     16.19 o
  -3  -4   4       35.54       48.87      6.13 o
  -2  -4   4      270.77      265.66      9.44 o
  -1  -4   4      898.77      989.36     19.08 o
   0  -4   4       36.64       39.39      3.10 o
   1  -4   4      718.58      737.67     17.93 o
   2  -4   4     2400.63     2339.88     84.51 o
   3  -4   4      243.79      267.63     13.54 o
   4  -4   4      225.30      204.33     12.64 o
   5  -4   4       30.70       43.31      8.16 o
   6  -4   4        0.53       -1.00      6.54 o
   7  -4   4        0.41      -11.39      7.60 o
   8  -4   4        6.63       -1.31      8.56 o
   9  -4   4       39.15       35.27     12.52 o
  -9  -3   4       18.32       20.39      9.43 o
  -8  -3   4        1.52       -0.59      4.56 o
  -7  -3   4        6.09       -1.27      4.19 o
  -6  -3   4       54.97       53.34     19.09 o
  -5  -3   4      100.85      103.89      6.51 o
  -4  -3   4       37.99       53.08      7.94 o
  -3  -3   4      197.72      251.07     15.75 o
  -2  -3   4       64.02       75.99      5.18 o
  -1  -3   4      335.69      293.56      6.71 o
   0  -3   4      274.29      236.53      7.31 o
   1  -3   4        0.23        2.70      1.33 o
   2  -3   4     1417.18     1427.55     46.79 o
   3  -3   4      252.92      286.21     13.61 o
   4  -3   4      609.99      648.45     26.12 o
   5  -3   4      261.89      281.39     15.91 o
   6  -3   4       46.33       49.72      8.90 o
   7  -3   4        0.29       -7.01      5.51 o
   8  -3   4       41.46       45.64     11.05 o
   9  -3   4       13.16       28.30     11.18 o
  -9  -2   4        8.53        9.78      8.34 o
  -8  -2   4       60.11       57.13     11.24 o
  -7  -2   4       92.95       99.35      8.55 o
  -6  -2   4      289.05      269.51     11.01 o
  -5  -2   4      432.94      452.35     14.57 o
  -4  -2   4       35.16       54.55      5.28 o
  -3  -2   4        5.06       10.00      2.81 o
  -2  -2   4      195.77      161.15      5.15 o
  -1  -2   4      123.27       88.81      4.96 o
   0  -2   4      112.23      115.97      2.91 o
   1  -2   4     1431.97     1608.03     49.78 o
   2  -2   4     1167.54     1082.77     35.90 o
   3  -2   4     3423.67     3773.45    117.22 o
   4  -2   4      254.07      281.76      9.90 o
   5  -2   4       12.51       13.17      5.39 o
   6  -2   4        1.53       -3.02      4.89 o
   7  -2   4       30.86       30.26      8.03 o
   8  -2   4       10.12       11.64      7.66 o
   9  -2   4       11.98       10.40      9.34 o
  -9  -1   4        7.26       -2.43      7.38 o
  -8  -1   4        0.37       -6.91      6.13 o
  -7  -1   4       17.94       13.36      7.57 o
  -6  -1   4       14.08       24.60      7.29 o
  -5  -1   4      430.59      372.39     18.80 o
  -4  -1   4      272.00      299.34     10.36 o
  -3  -1   4     1407.12     1278.54     29.88 o
  -2  -1   4      132.45      156.05      6.41 o
  -1  -1   4     3793.05     3517.55     77.04 o
   0  -1   4      417.79      415.48      8.68 o
   1  -1   4     4299.44     4112.94     72.04 o
   2  -1   4     3904.98     4195.80     90.22 o
   3  -1   4      380.31      467.02     13.45 o
   4  -1   4       16.64       22.37      5.15 o
   5  -1   4       10.79       17.00      2.31 o
   6  -1   4       16.10        2.05      5.51 o
   7  -1   4       61.29       63.20      9.84 o
   8  -1   4        7.22        9.03      7.22 o
   9  -1   4        0.03        2.80      7.69 o
  10  -1   4       23.00       20.89     11.71 o
  -8   0   4        2.95       10.93      8.22 o
  -7   0   4        0.26       -6.16      5.60 o
  -6   0   4        7.21        8.16      5.92 o
  -5   0   4      206.00      206.67     13.11 o
  -4   0   4      123.47      104.17      8.44 o
  -3   0   4        7.91       42.47      5.60 o
  -2   0   4      602.24      713.62     26.03 o
  -1   0   4      253.73      267.08      8.23 o
   0   0   4      323.43      288.72      6.47 o
   1   0   4     4150.14     4561.71     79.73 o
   2   0   4    11474.65    11298.28    195.46 o
   3   0   4       98.68       95.66      3.88 o
   4   0   4      183.09      216.53      7.25 o
   5   0   4      191.56      145.61     10.32 o
   6   0   4       52.11       61.01      7.50 o
   7   0   4        0.31       -6.79      5.20 o
   8   0   4      176.55      163.42     13.45 o
   9   0   4        2.61       -4.48      7.63 o
  10   0   4        0.04      -11.35      7.57 o
  -8   1   4       20.50       12.14      9.40 o
  -7   1   4       32.13       35.93      9.43 o
  -6   1   4       75.98       80.11     10.83 o
  -5   1   4       45.39       62.73      8.81 o
  -4   1   4      316.89      301.16     15.26 o
  -3   1   4      293.94      299.57     14.29 o
  -2   1   4      396.50      381.30     15.91 o
  -1   1   4     2214.62     2018.71     63.98 o
   0   1   4     5595.58     5438.28     94.99 o
   1   1   4    16746.30    16034.66    276.98 o
   2   1   4     9562.53     9390.22    162.66 o
   3   1   4      144.44      153.05      6.64 o
   4   1   4      166.03      141.87      5.61 o
   5   1   4      504.56      536.27     15.11 o
   6   1   4     1301.18     1352.00     33.27 o
   7   1   4       18.90       11.27      5.57 o
   8   1   4        1.12       -2.24      5.70 o
   9   1   4       61.18       78.05     12.70 o
  -9   2   4       11.35        4.89     10.49 o
  -7   2   4      115.75      100.66     10.90 o
  -6   2   4       24.50       14.45      7.19 o
  -5   2   4        6.04        4.51      4.92 o
  -4   2   4      317.45      338.02     16.41 o
  -3   2   4      996.75     1101.61     38.73 o
  -2   2   4     1371.12     1394.58     46.55 o
  -1   2   4      166.31      137.55      7.66 o
   0   2   4     1407.61     1438.91     39.28 o
   1   2   4     3985.98     4243.12     91.27 o
   2   2   4      724.57      703.04     13.63 o
   3   2   4       68.24       56.34      2.58 o
   4   2   4      228.66      158.58      5.12 o
   5   2   4        2.75        0.67      2.32 o
   6   2   4       91.58       78.96      6.10 o
   7   2   4      751.90      796.99     22.44 o
   8   2   4        0.50       -1.09      6.01 o
   9   2   4        0.70       -3.27      6.91 o
  -8   3   4        1.61        6.88     11.46 o
  -7   3   4      236.79      252.73     13.06 o
  -6   3   4       11.26       29.33      8.69 o
  -5   3   4      365.53      383.76     19.05 o
  -4   3   4       23.94       25.84      6.23 o
  -3   3   4       24.80       28.80      5.85 o
  -2   3   4      230.21      193.99     10.37 o
  -1   3   4        3.68        8.09      3.14 o
   0   3   4       55.17       32.13      3.33 o
   1   3   4      645.12      668.49     20.33 o
   2   3   4      113.80      115.98      8.05 o
   3   3   4      324.16      311.82      8.27 o
   4   3   4      187.03      195.82      6.64 o
   5   3   4      558.19      571.57     13.28 o
   6   3   4      470.98      475.04     12.18 o
   7   3   4      103.80       86.21      6.12 o
   8   3   4        2.51       -2.37      4.03 o
  -8   4   4        4.05       -2.34     10.52 o
  -7   4   4        3.85        9.22      9.81 o
  -6   4   4      500.79      555.73     29.14 o
  -5   4   4        4.22        0.43      4.82 o
  -4   4   4        2.64        7.44      4.55 o
  -3   4   4        2.49        2.65      4.05 o
  -2   4   4       67.05       72.51      6.54 o
  -1   4   4     3658.38     4180.36    129.42 o
   0   4   4      191.11      212.46     17.51 o
   1   4   4      693.31      611.02     12.31 o
   2   4   4     1413.56     1466.41     33.93 o
   3   4   4     1383.94     1440.04     33.91 o
   4   4   4      650.28      730.05     19.59 o
   5   4   4      589.56      680.44     28.43 o
   6   4   4       40.41       46.84      5.67 o
   7   4   4      114.26      105.54      9.21 o
   8   4   4       30.29       28.29      9.40 o
   9   4   4        1.98      -11.54      7.69 o
  10   4   4       19.56       23.88     11.21 o
  -8   5   4        0.02      -11.86      7.91 o
  -7   5   4        0.50       -9.65      7.69 o
  -6   5   4      432.81      463.00     17.86 o
  -5   5   4       23.37       18.63      6.08 o
  -4   5   4      266.46      292.03     12.13 o
  -3   5   4        1.29        0.06      2.85 o
  -2   5   4       43.90       37.33      5.04 o
  -1   5   4     1944.22     2209.45     50.58 o
   0   5   4      386.34      350.85     10.41 o
   1   5   4      171.18      212.08     10.04 o
   2   5   4      799.30      889.92     26.22 o
   3   5   4      859.35      948.99     23.84 o
   4   5   4     1844.07     2160.64     49.99 o
   5   5   4      448.37      453.02     14.38 o
   6   5   4       10.41        7.32      3.68 o
   7   5   4       30.77       29.47      7.05 o
   8   5   4       10.15        3.12      6.38 o
   9   5   4       25.08       28.12      7.36 o
  -7   6   4        2.38        3.39     10.18 o
  -6   6   4       11.88       17.78     10.18 o
  -5   6   4        6.26       -6.11      4.75 o
  -4   6   4      149.42      135.04      8.21 o
  -3   6   4        6.75        3.79      3.47 o
  -2   6   4      403.53      364.86     12.36 o
  -1   6   4      399.89      431.70     13.15 o
   0   6   4     2907.18     3223.56     71.47 o
   1   6   4      361.88      347.04     12.72 o
   2   6   4      367.57      383.31      8.87 o
   3   6   4       10.26       12.24      1.94 o
   4   6   4      388.01      413.73     13.09 o
   5   6   4       30.31       36.88      4.88 o
   6   6   4      151.28      128.68      9.04 o
   7   6   4       19.29       19.83     10.32 o
   8   6   4       98.98       97.99      9.85 o
   9   6   4        0.58       -5.45      7.01 o
  -7   7   4        3.49      -14.34      9.56 o
  -6   7   4       51.13       52.90     13.95 o
  -5   7   4       87.11       65.35     12.92 o
  -4   7   4      460.58      488.95     17.07 o
  -3   7   4        0.40       -0.35      3.75 o
  -2   7   4       11.63        2.57      4.27 o
  -1   7   4      439.92      454.23     20.52 o
   0   7   4      549.42      545.47     15.36 o
   1   7   4      153.90      193.85     10.38 o
   2   7   4      112.17      142.45      5.60 o
   3   7   4       64.71       66.34      3.33 o
   4   7   4      117.73      132.08      6.65 o
   5   7   4      280.64      306.64     11.31 o
   6   7   4        0.66       -1.47      3.53 o
   7   7   4        5.80       -1.30      3.91 o
   8   7   4        7.43       21.36      8.47 o
   9   7   4       62.82       98.23     15.10 o
  10   7   4        1.07       -3.49      7.91 o
  -6   8   4        4.17        7.01      9.65 o
  -5   8   4        0.52       -0.19      7.91 o
  -4   8   4      193.82      182.43     10.05 o
  -3   8   4       12.88       -2.33      4.16 o
  -2   8   4       12.54       17.88      6.41 o
  -1   8   4      381.50      392.56     12.91 o
   0   8   4      991.60     1053.66     26.66 o
   1   8   4        1.61       -2.13      2.38 o
   2   8   4        0.32        8.50      2.60 o
   3   8   4       11.74        5.69      2.12 o
   4   8   4        3.20        5.63      3.34 o
   5   8   4      361.23      353.27     13.87 o
   6   8   4       39.44       37.74      5.71 o
   7   8   4        0.02        3.08      6.16 o
   8   8   4       28.62       36.21     10.18 o
   9   8   4       74.95       91.56     14.98 o
  10   8   4        0.02       -4.14      7.57 o
  -6   9   4       30.50       38.17     12.83 o
  -5   9   4        0.38        1.46      8.47 o
  -4   9   4      111.15      101.56     14.10 o
  -3   9   4      546.57      467.31     16.52 o
  -2   9   4      159.44      158.99      8.45 o
  -1   9   4      333.69      338.52     12.23 o
   0   9   4       60.31       52.52      5.47 o
   1   9   4      231.39      242.69     18.37 o
   2   9   4       72.25       80.21     10.32 o
   3   9   4       14.26        9.53      5.85 o
   4   9   4        0.00        2.42      3.48 o
   5   9   4      186.78      187.17     12.76 o
   6   9   4        7.40       10.93      6.76 o
   7   9   4        0.15        0.25      5.95 o
   8   9   4       25.48       26.99      9.74 o
   9   9   4        2.67        2.40      9.37 o
  -5  10   4        6.22        4.92      9.09 o
  -4  10   4       25.32        4.48      8.19 o
  -3  10   4       38.71       34.34     13.40 o
  -2  10   4       23.24       19.92      5.54 o
  -1  10   4       45.17       63.05      6.82 o
   0  10   4        7.70        2.30      3.67 o
   1  10   4      232.58      238.36      9.62 o
   2  10   4       54.20       57.82      9.78 o
   3  10   4       13.31       14.48      7.32 o
   4  10   4       10.81       14.20      7.35 o
   5  10   4       13.15       12.67      7.97 o
   6  10   4        0.49       -6.10      6.57 o
   7  10   4       15.06       18.00      8.69 o
   8  10   4        7.12        7.10      8.66 o
   9  10   4        0.20      -10.83      7.22 o
  -4  11   4       11.77        1.21      7.94 o
  -3  11   4       11.75        5.82      7.25 o
  -2  11   4        7.37       -0.85      4.93 o
  -1  11   4        0.00       -5.33      3.88 o
   0  11   4       30.91       42.86      6.00 o
   1  11   4       56.96       57.01     10.90 o
   2  11   4      906.87      940.12     39.07 o
   3  11   4       12.74       11.77      7.63 o
   4  11   4       92.05       83.19     13.17 o
   5  11   4       39.17       47.01     11.77 o
   6  11   4        0.69       -5.45      6.88 o
   7  11   4       77.03       71.70     13.57 o
   8  11   4        0.67       -6.29      7.63 o
   9  11   4       14.40       11.39      9.59 o
  -4  12   4       23.91       15.22     10.03 o
  -3  12   4        6.08        7.41      8.69 o
  -2  12   4      100.44       82.13     12.02 o
  -1  12   4       61.53       66.65      7.94 o
   0  12   4       80.56      112.42     14.23 o
   1  12   4        0.04       -6.94      6.97 o
   2  12   4       11.82        6.97      7.78 o
   3  12   4      110.37       98.38     14.20 o
   4  12   4       34.32       41.59     10.90 o
   5  12   4       27.49       23.63     10.43 o
   6  12   4        8.60        9.74      9.09 o
   7  12   4        1.33        5.39      8.09 o
   8  12   4        6.50       -0.47      8.62 o
  -3  13   4        2.11       -2.40      8.56 o
  -1  13   4       39.52       50.78     11.30 o
   0  13   4       38.84       58.50     12.08 o
   1  13   4        1.98       -6.85      6.97 o
   2  13   4        0.04        3.33      7.97 o
   3  13   4        2.56        4.61      8.47 o
   4  13   4       63.79       59.25     12.86 o
   5  13   4        0.88      -10.97      7.32 o
   6  13   4       21.97       19.83     10.46 o
   7  13   4        4.78       -1.90      8.28 o
   0  14   4       12.26       16.87     10.12 o
   1  14   4        1.99        6.79      9.40 o
   2  14   4        1.65       -3.55      6.63 o
   3  14   4        7.59        8.22      9.06 o
   4  14   4        7.13       11.24      9.12 o
   5  14   4        8.88        5.54      9.46 o
   6  14   4        1.55       -5.92      8.28 o
   1  15   4       40.37       65.94     15.10 o
   2  15   4        0.03       -4.33      9.25 o
   3  15   4       16.26       28.99     11.71 o
   4  15   4        1.27      -13.26      8.84 o
   5  15   4       26.40       39.73     12.95 o
  -2 -15   5       12.48       33.81     11.33 o
  -1 -15   5        1.78        1.96      8.19 o
  -5 -14   5       12.98        6.35      9.50 o
  -4 -14   5       11.14       12.51      9.20 o
  -3 -14   5        5.79       -0.64      5.60 o
  -2 -14   5        0.10      -10.46      6.97 o
  -1 -14   5        0.80       -7.16      6.97 o
   0 -14   5        6.36        2.55      7.81 o
   1 -14   5        0.33      -11.58      7.72 o
  -6 -13   5        8.03        0.44      8.31 o
  -5 -13   5        0.04       -5.91      5.59 o
  -4 -13   5        0.34        0.61      5.64 o
  -3 -13   5        0.16        1.33      7.47 o
  -2 -13   5        3.31       -7.23      4.82 o
  -1 -13   5        1.03        4.95      7.47 o
   0 -13   5       12.19        5.92      7.85 o
   1 -13   5        6.10        0.16      7.13 o
   2 -13   5        1.01       -0.68      8.19 o
   3 -13   5        0.00      -10.18      6.79 o
  -7 -12   5        0.96      -10.52      7.57 o
  -6 -12   5       18.80       19.15      6.60 o
  -5 -12   5        0.40       -6.99      4.66 o
  -4 -12   5        4.87       -2.09      5.16 o
  -3 -12   5       15.97       18.69      6.17 o
  -2 -12   5        2.79        2.31      5.12 o
  -1 -12   5       20.78        7.53      7.94 o
   0 -12   5       30.36       27.15      8.56 o
   1 -12   5       14.75        6.57      7.16 o
   2 -12   5       78.03      110.81     13.79 o
   3 -12   5        7.34       -0.90      7.72 o
   4 -12   5       19.38       12.45     10.65 o
  -7 -11   5       25.59       34.15     11.39 o
  -6 -11   5        8.58        8.58      5.75 o
  -5 -11   5        3.27       -3.76      5.13 o
  -4 -11   5        4.67        5.99      5.50 o
  -3 -11   5        1.15       -4.42      4.48 o
  -2 -11   5        0.24       -5.83      3.89 o
  -1 -11   5        0.22        1.57      4.37 o
   0 -11   5       34.80       34.00      8.84 o
   1 -11   5       24.16       26.46      8.72 o
   2 -11   5      165.54      156.10     13.39 o
   3 -11   5       23.70        6.23      8.00 o
   4 -11   5        4.61        1.62      8.47 o
   5 -11   5        0.27       -4.79      8.31 o
  -8 -10   5        0.41        1.09      8.53 o
  -7 -10   5        0.09       -3.02      7.16 o
  -6 -10   5       10.96        0.75      5.35 o
  -5 -10   5       20.22       12.39      5.73 o
  -4 -10   5        0.03       -1.46      4.41 o
  -3 -10   5       24.51       32.19      6.27 o
  -2 -10   5      326.99      321.87     35.24 o
  -1 -10   5        0.24       -3.85      3.32 o
   0 -10   5        1.92       -1.18      4.64 o
   1 -10   5       12.70        9.37      6.91 o
   2 -10   5        1.74        3.67      6.23 o
   3 -10   5      116.78      123.26     12.17 o
   4 -10   5        0.59       -4.89      7.29 o
   5 -10   5        5.36        8.09      9.15 o
   6 -10   5       19.68       39.10     13.08 o
  -8  -9   5        0.00       -2.74      8.03 o
  -7  -9   5        5.10       10.06      8.34 o
  -6  -9   5       27.16       27.19      6.74 o
  -5  -9   5       49.85       60.10      8.28 o
  -4  -9   5       31.65       26.67      6.71 o
  -3  -9   5        0.13       -5.86      3.91 o
  -2  -9   5       73.09       74.98      7.08 o
  -1  -9   5      221.22      233.27     15.89 o
   0  -9   5       10.83       10.10      3.78 o
   1  -9   5        1.91       -1.77      4.48 o
   2  -9   5       41.65       39.48      8.37 o
   3  -9   5       27.22       26.43      8.59 o
   4  -9   5        0.14       -8.50      5.67 o
   5  -9   5       22.42       28.02      9.62 o
   6  -9   5       13.74       -1.68      9.18 o
  -9  -8   5       49.63       88.58     14.12 o
  -8  -8   5        0.94       -8.37      6.51 o
  -7  -8   5        0.78       -3.55      8.03 o
  -6  -8   5       78.24       72.29     13.01 o
  -5  -8   5      134.53      152.13      9.94 o
  -4  -8   5        0.72       -5.70      3.97 o
  -3  -8   5        9.97       10.52      4.41 o
  -2  -8   5        0.03       -2.85      2.80 o
  -1  -8   5        1.75       -0.21      3.16 o
   0  -8   5      168.91      133.92      6.88 o
   1  -8   5      184.73      193.45     15.92 o
   2  -8   5       14.57        9.22      5.67 o
   3  -8   5      294.91      295.99     17.00 o
   4  -8   5       81.94       99.78     12.83 o
   5  -8   5       18.31        7.29      7.91 o
   6  -8   5        0.17      -12.42      8.28 o
   7  -8   5       28.01       35.68     12.17 o
  -9  -7   5        2.55       -4.70     10.51 o
  -7  -7   5        5.39        1.68      5.60 o
  -6  -7   5       29.47       37.86     11.11 o
  -5  -7   5        9.32       16.99      5.58 o
  -4  -7   5       39.43       35.61      5.88 o
  -3  -7   5      489.95      475.86     16.06 o
  -2  -7   5       36.45       46.46      5.34 o
  -1  -7   5      155.98      143.55      7.13 o
   0  -7   5     1759.65     1745.87     41.34 o
   1  -7   5     1065.24     1059.47     26.45 o
   2  -7   5       49.06       54.11      7.97 o
   3  -7   5        9.83       13.33      6.29 o
   4  -7   5       20.93        7.01      6.88 o
   5  -7   5        2.90      -10.55      7.04 o
   6  -7   5        3.11       -1.46      7.75 o
   7  -7   5        3.50       -8.59      8.87 o
  -9  -6   5       38.47       54.93      9.43 o
  -8  -6   5       16.86       14.74      6.77 o
  -6  -6   5        9.54       -4.48      8.06 o
  -5  -6   5      104.04      103.96      8.57 o
  -4  -6   5        6.69        7.95      4.04 o
  -3  -6   5       54.54       58.44      6.14 o
  -2  -6   5       95.42      113.59     15.50 o
  -1  -6   5     1758.40     1987.74     46.62 o
   0  -6   5       35.39       54.85      4.88 o
   1  -6   5      130.54      126.28      5.81 o
   2  -6   5      785.57      833.19     20.84 o
   3  -6   5      214.32      222.89     13.42 o
   4  -6   5      254.41      285.47     16.38 o
   5  -6   5        7.47        9.65      7.53 o
   6  -6   5       21.83       20.08      9.00 o
   7  -6   5       24.13       21.86      9.99 o
   8  -6   5        0.52       -1.65      9.03 o
  -9  -5   5       12.87       13.19      6.39 o
  -8  -5   5        0.81        3.52      5.38 o
  -7  -5   5        0.07       -5.94      3.96 o
  -5  -5   5      207.92      173.91     13.54 o
  -4  -5   5       14.17       12.38      3.86 o
  -3  -5   5        0.00        2.82      2.92 o
  -2  -5   5      123.44      105.93      6.13 o
  -1  -5   5        2.09        0.61      1.49 o
   0  -5   5     3897.82     3819.30     84.04 o
   1  -5   5      249.02      242.83      7.93 o
   2  -5   5      815.03      856.12     20.72 o
   3  -5   5      137.52      126.87     10.03 o
   4  -5   5        5.94       10.12      6.13 o
   5  -5   5       91.13       94.06     11.27 o
   6  -5   5       76.50       97.45     12.70 o
   7  -5   5       54.79       72.35     12.67 o
   8  -5   5        0.29       -1.12      9.46 o
  -9  -4   5        8.79       -0.10      5.50 o
  -8  -4   5       31.27       31.96      7.36 o
  -7  -4   5       89.62       84.65     17.20 o
  -6  -4   5      303.88      316.34     13.01 o
  -5  -4   5       15.56       19.73      4.82 o
  -4  -4   5      382.60      408.41     20.24 o
  -3  -4   5      981.65      985.20     26.42 o
  -2  -4   5      962.17      897.58     42.40 o
  -1  -4   5      946.33      873.23     17.26 o
   0  -4   5       25.57       47.40      3.67 o
   1  -4   5      107.13       98.57      4.31 o
   2  -4   5      221.30      247.38     10.88 o
   3  -4   5       83.08       64.88      6.91 o
   4  -4   5       42.14       32.07      6.72 o
   5  -4   5      184.67      170.61     12.33 o
   6  -4   5        3.97        5.26      6.44 o
   7  -4   5        1.93       -4.08      7.32 o
   8  -4   5      210.00      219.06     17.40 o
   9  -4   5        5.56       -0.37      9.28 o
  -9  -3   5        4.04       -9.95      6.63 o
  -8  -3   5      109.08      143.84     16.63 o
  -7  -3   5       53.09       46.70      6.86 o
  -6  -3   5      615.33      644.43     19.94 o
  -5  -3   5        1.37        4.44      3.75 o
  -4  -3   5      276.79      307.54     11.12 o
  -3  -3   5     2900.38     3062.93     55.37 o
  -2  -3   5      201.16      198.46      6.24 o
  -1  -3   5       99.35      112.12      3.59 o
   0  -3   5      255.78      247.17      5.23 o
   1  -3   5      269.77      270.85      6.07 o
   2  -3   5      856.29      903.85     31.29 o
   3  -3   5      748.60      817.51     29.61 o
   4  -3   5      617.47      691.73     27.12 o
   5  -3   5       16.02       18.18      6.26 o
   6  -3   5       79.74       92.44     10.87 o
   7  -3   5      149.05      133.00     12.27 o
   8  -3   5       76.21       80.98     12.61 o
   9  -3   5       77.60       70.14     14.17 o
  -9  -2   5        1.41       -2.62      8.25 o
  -8  -2   5       89.55      108.41     14.60 o
  -7  -2   5        1.19        6.29      7.50 o
  -6  -2   5       44.78       67.14      7.36 o
  -5  -2   5      789.88      857.35     28.07 o
  -4  -2   5      297.46      271.97     10.14 o
  -3  -2   5      953.20     1077.28     26.31 o
  -2  -2   5       94.20      128.83      7.37 o
  -1  -2   5     3176.37     2984.25     51.66 o
   0  -2   5      338.76      343.25      7.80 o
   1  -2   5     3553.16     3375.23     59.82 o
   2  -2   5     6910.38     7268.75    155.60 o
   3  -2   5      230.70      295.43     13.26 o
   4  -2   5      253.27      314.20     15.01 o
   5  -2   5       36.22       30.95      6.69 o
   6  -2   5       42.54       53.33      8.87 o
   7  -2   5      165.39      182.91     13.61 o
   8  -2   5        5.14        3.77      7.94 o
   9  -2   5       31.17       36.46     10.43 o
  -9  -1   5        1.51       -1.65      7.66 o
  -8  -1   5        0.10        0.65      6.69 o
  -7  -1   5       29.02       14.48      7.85 o
  -6  -1   5      356.52      339.05     19.21 o
  -5  -1   5      174.55      231.67     14.63 o
  -4  -1   5       12.50       14.63      5.32 o
  -3  -1   5        4.14       12.45      4.64 o
  -2  -1   5      856.38      947.98     53.63 o
  -1  -1   5      153.81      134.82      5.63 o
   0  -1   5      746.47      793.57     15.56 o
   1  -1   5     1495.56     1779.02     32.33 o
   2  -1   5      521.53      504.48     10.46 o
   3  -1   5      826.07      814.52     20.74 o
   4  -1   5        5.52        9.22      2.55 o
   5  -1   5       14.00        9.87      2.52 o
   6  -1   5        9.04        7.38      5.57 o
   7  -1   5        2.81        3.58      5.51 o
   8  -1   5       27.21       34.50      9.68 o
   9  -1   5        0.92       -2.74      7.25 o
  10  -1   5        9.69        6.76     10.09 o
  -9   0   5        8.89       12.08      9.40 o
  -8   0   5       17.91       20.27      9.15 o
  -7   0   5       58.15       93.93     13.33 o
  -6   0   5       54.13       71.08     10.77 o
  -5   0   5       70.12       77.77      8.44 o
  -4   0   5        5.36       -0.19      3.95 o
  -3   0   5     1315.80     1438.13     49.60 o
  -2   0   5      198.36      149.78      8.90 o
  -1   0   5        2.55       -0.26      1.50 o
   0   0   5       10.44       10.95      2.04 o
   1   0   5     3647.41     3413.53     60.37 o
   2   0   5      926.87      928.63     23.01 o
   3   0   5       32.22       40.09      4.51 o
   4   0   5     1961.60     2079.93     46.63 o
   5   0   5      556.28      563.44     15.37 o
   6   0   5       31.85       34.53      7.19 o
   7   0   5        0.31       -6.35      4.23 o
   8   0   5       10.74       10.12      6.82 o
   9   0   5        4.96       -0.44      7.85 o
  -8   1   5       93.40       95.14     14.20 o
  -7   1   5       14.33       19.15      8.66 o
  -6   1   5      256.91      245.12     15.97 o
  -5   1   5      278.68      342.04     18.24 o
  -4   1   5      361.60      364.61     17.87 o
  -3   1   5     1099.67     1122.59     40.01 o
  -2   1   5      137.21      205.14     10.93 o
  -1   1   5       58.13       47.88      4.61 o
   0   1   5      140.05      171.27     10.76 o
   1   1   5      276.84      259.09      7.32 o
   2   1   5       84.40       85.24      3.65 o
   3   1   5      229.89      226.77      5.89 o
   4   1   5       59.91       45.57      3.34 o
   5   1   5       34.83       22.50      3.47 o
   6   1   5        2.96        0.77      3.09 o
   7   1   5      100.59       92.90     10.31 o
   8   1   5        1.43        3.92      6.20 o
   9   1   5       35.93       32.29      9.09 o
  -8   2   5        1.42       -5.92      8.19 o
  -7   2   5       10.09       19.37      8.81 o
  -6   2   5       10.79       16.22      7.72 o
  -5   2   5       16.88        9.00      6.10 o
  -4   2   5      219.49      222.79     13.14 o
  -3   2   5       47.00       73.38      7.19 o
  -2   2   5      196.23      186.15     10.43 o
  -1   2   5      774.29      680.37     25.00 o
   0   2   5       76.56       87.18      4.15 o
   1   2   5      321.06      238.23      5.84 o
   2   2   5       12.87       12.81      4.77 o
   3   2   5       20.28       21.93      2.50 o
   4   2   5       12.58       20.84      4.32 o
   5   2   5      171.16      169.06      6.92 o
   6   2   5      302.94      274.83      8.53 o
   7   2   5      234.63      235.85     10.27 o
   8   2   5       10.06        5.42      6.41 o
  -8   3   5        1.93       -0.25     10.15 o
  -7   3   5        8.98        4.64      7.94 o
  -6   3   5      249.60      267.07     17.19 o
  -5   3   5       50.03       64.95      9.96 o
  -4   3   5       68.02       53.33      8.28 o
  -3   3   5     1451.21     1557.25     53.46 o
  -2   3   5      948.94      948.93     34.12 o
  -1   3   5        1.87        6.72      2.96 o
   0   3   5       58.08       69.43      5.51 o
   1   3   5       63.13       73.79      3.89 o
   2   3   5       93.68       89.58      4.48 o
   3   3   5      275.71      279.93      6.60 o
   4   3   5        4.34        7.97      1.88 o
   5   3   5       45.91       46.01      3.65 o
   6   3   5       23.38       21.31      3.38 o
   7   3   5       68.44       77.01      7.75 o
   8   3   5      118.32      107.47     11.55 o
   9   3   5        2.62       -8.50      6.94 o
  10   3   5        0.33       -6.88      8.78 o
  -8   4   5       18.20       28.05     13.14 o
  -7   4   5      125.50      123.66     18.09 o
  -6   4   5       11.94        0.93      7.10 o
  -5   4   5      471.24      504.09     23.88 o
  -4   4   5      286.89      264.95     14.88 o
  -3   4   5       29.62       28.36      6.26 o
  -2   4   5      328.69      372.92     17.06 o
  -1   4   5       22.29        7.38      3.77 o
   0   4   5     1767.08     1915.48     62.21 o
   1   4   5       23.49       14.64      1.84 o
   2   4   5       75.62      132.50     21.11 o
   3   4   5       24.14       24.22      3.43 o
   4   4   5        0.06        4.59      1.63 o
   5   4   5      643.11      654.09     16.81 o
   6   4   5      184.52      175.20      6.51 o
   7   4   5      195.63      184.93     11.18 o
   8   4   5        6.70       -0.03      6.16 o
   9   4   5        1.90       -2.15      8.28 o
  10   4   5        1.26        9.65     11.46 o
  -8   5   5        2.62       -4.67     11.24 o
  -7   5   5       16.67       11.52     10.49 o
  -6   5   5       56.61       59.35     11.50 o
  -5   5   5       14.04       21.35      6.17 o
  -4   5   5      105.04      109.17      8.09 o
  -3   5   5        6.49        7.06      4.02 o
  -2   5   5      120.16       87.56     10.93 o
  -1   5   5      108.35       96.79      5.58 o
   0   5   5     1392.14     1490.54     34.96 o
   1   5   5      125.17      110.23      4.54 o
   2   5   5      251.77      273.85      9.17 o
   3   5   5      346.30      348.56     18.29 o
   4   5   5       25.49       26.61      2.17 o
   5   5   5        0.09       -0.43      3.07 o
   6   5   5        0.73       -3.57      4.56 o
   7   5   5       67.19       71.96     13.01 o
   8   5   5        0.29       -6.03      4.02 o
   9   5   5       11.02        1.87      8.94 o
  10   5   5        0.01      -13.51      9.37 o
  -7   6   5        3.06        1.18     10.31 o
  -6   6   5       32.95       14.91     10.68 o
  -5   6   5       27.54       19.41      8.02 o
  -4   6   5        6.00       15.16     10.32 o
  -3   6   5       47.27       48.36      6.24 o
  -2   6   5      222.32      258.04     10.28 o
  -1   6   5      132.02      133.40      8.78 o
   0   6   5      331.64      316.91     10.24 o
   1   6   5       58.61       58.81      3.64 o
   2   6   5      193.81      204.40      5.54 o
   3   6   5        0.50        1.91      2.42 o
   4   6   5      637.65      675.03     19.02 o
   5   6   5        2.70        0.67      5.07 o
   6   6   5       83.33       86.75      6.28 o
   7   6   5        0.61        0.24      3.84 o
   8   6   5       17.37       14.26      5.77 o
   9   6   5       61.92       60.26     16.10 o
  -7   7   5        2.07       -2.68     10.24 o
  -6   7   5        9.60       15.78     10.77 o
  -5   7   5       20.03       10.67      5.96 o
  -4   7   5        8.36        7.54      5.46 o
  -3   7   5       31.53       27.86      5.49 o
  -2   7   5        0.03       -4.68      3.25 o
  -1   7   5        1.61       -2.07      3.78 o
   0   7   5       68.12       81.90      5.01 o
   1   7   5      189.52      211.19      9.84 o
   2   7   5      732.84      744.10     49.81 o
   3   7   5       20.60       20.18      5.51 o
   4   7   5      151.83      154.39      7.54 o
   5   7   5      373.45      390.28     13.51 o
   6   7   5       34.85       31.83      5.39 o
   7   7   5      119.96      121.18      7.98 o
   8   7   5       90.68       96.64     14.77 o
   9   7   5       30.59       30.29      9.90 o
  -6   8   5       16.12       16.94     10.87 o
  -5   8   5       10.91        9.50      9.37 o
  -4   8   5       45.62       56.53     11.80 o
  -3   8   5       80.60       82.28      7.88 o
  -2   8   5        0.94       -0.19      3.47 o
  -1   8   5      266.60      257.88     14.24 o
   0   8   5        7.07        6.46      3.10 o
   1   8   5      137.48      141.77      8.20 o
   2   8   5       64.36       68.51      4.50 o
   3   8   5       45.25       50.55      8.45 o
   4   8   5      115.70      113.75      6.73 o
   5   8   5       21.10       20.33      6.18 o
   6   8   5        9.56        7.16      4.20 o
   7   8   5        7.97        6.21      4.87 o
   8   8   5       20.28       20.49      9.18 o
   9   8   5       90.79      109.44     16.35 o
  10   8   5        1.36        0.59      8.59 o
  -6   9   5        8.06       12.11     10.65 o
  -5   9   5        0.59        4.70      8.50 o
  -4   9   5       29.78       33.14      7.20 o
  -3   9   5      142.08      111.84     10.71 o
  -2   9   5        6.14        4.76      4.16 o
  -1   9   5       83.47       85.39      6.20 o
   0   9   5       11.44       16.91      4.03 o
   1   9   5       78.47       92.79      8.59 o
   2   9   5      129.90      147.79     11.39 o
   3   9   5       51.14       44.55      9.00 o
   4   9   5      232.25      262.70     10.76 o
   5   9   5      114.70       87.19      6.77 o
   6   9   5        0.54       -1.87      5.23 o
   7   9   5       63.88       45.05     10.80 o
   8   9   5        0.25       -2.30      7.88 o
   9   9   5        7.86       14.66      9.28 o
  -5  10   5        0.00       -2.55      8.94 o
  -4  10   5        4.96        4.23      7.60 o
  -3  10   5       11.47        9.31      5.18 o
  -2  10   5       54.75       49.14      8.80 o
  -1  10   5       12.30       18.94      5.00 o
   0  10   5       20.04       15.37      8.83 o
   1  10   5        0.91        2.27      5.67 o
   2  10   5      343.14      350.57     19.46 o
   3  10   5      152.53      134.06     12.08 o
   4  10   5      363.19      320.43     19.43 o
   5  10   5        0.18       -5.51      3.67 o
   6  10   5       85.25       74.60     11.55 o
   7  10   5      112.37      128.18     13.70 o
   8  10   5        2.66       -4.61      7.22 o
   9  10   5        1.52       -8.97      7.38 o
  -4  11   5       59.23       53.18     12.58 o
  -3  11   5       11.07       12.95      8.62 o
  -2  11   5      149.99      136.02      8.69 o
  -1  11   5        6.72        9.43      6.99 o
   0  11   5      112.97      115.88     13.70 o
   1  11   5      266.14      242.66     16.22 o
   2  11   5       47.63       73.54     12.36 o
   3  11   5      102.37      114.91     14.54 o
   4  11   5       40.67       33.38     10.37 o
   5  11   5      420.88      360.97     22.01 o
   6  11   5        0.82       -4.73      5.92 o
   7  11   5        9.89       -1.03      8.03 o
   8  11   5        3.13      -10.21      7.69 o
   9  11   5        8.03       -2.43      9.28 o
  -3  12   5       15.83       10.12      8.28 o
  -2  12   5       11.52       11.64      6.07 o
  -1  12   5       29.69       32.60      9.90 o
   0  12   5        2.47       -0.31      6.79 o
   1  12   5        0.72        1.59      6.82 o
   2  12   5      269.05      274.51     18.40 o
   3  12   5       72.91       91.56     13.95 o
   4  12   5       11.93        6.07      7.72 o
   5  12   5        0.02       -8.50      7.35 o
   6  12   5       19.92        6.13      8.53 o
   7  12   5        7.41        9.46      9.00 o
   8  12   5       19.82       10.18      8.72 o
  -1  13   5       36.13       27.83      9.99 o
   0  13   5       17.92       25.75     10.03 o
   1  13   5       16.34       13.45      9.06 o
   2  13   5       53.19       57.13     12.61 o
   3  13   5       39.55       22.14     10.18 o
   4  13   5        4.72        0.50      8.28 o
   5  13   5        4.47       -3.42      7.72 o
   6  13   5        3.90       -2.93      7.19 o
   7  13   5        5.23        2.68      9.46 o
   0  14   5       11.43       21.92     10.12 o
   1  14   5       43.86       60.99     13.64 o
   2  14   5        3.36        0.84      8.72 o
   3  14   5       23.67       51.84     12.89 o
   4  14   5       16.15        8.97      9.90 o
   5  14   5        1.63       -4.92      8.90 o
   6  14   5        0.54      -12.05      8.03 o
   1  15   5       93.70      110.77     17.90 o
   2  15   5       18.96       28.86     11.64 o
   3  15   5        3.96       14.51     10.27 o
   4  15   5        4.44       15.01     11.05 o
   5  15   5        1.11       -0.84      9.18 o
  -4 -14   6       14.27       11.26      7.34 o
  -3 -14   6       24.96        9.95      7.80 o
  -2 -14   6        0.47        0.65      7.60 o
  -1 -14   6       11.54        2.52      8.19 o
   0 -14   6        3.84       -0.84      8.53 o
   1 -14   6        0.05       -3.11      7.47 o
  -6 -13   6       22.02       33.45      8.61 o
  -5 -13   6       17.01       22.03      7.99 o
  -4 -13   6        1.67       -2.08      5.53 o
  -3 -13   6      119.92      117.80     11.24 o
  -2 -13   6       12.35        5.51      7.85 o
  -1 -13   6        0.21       -9.59      6.66 o
   0 -13   6        0.13       -6.79      7.60 o
   1 -13   6        0.11        2.43      7.69 o
   2 -13   6        3.83        2.02      8.34 o
   3 -13   6        5.09        0.90      9.53 o
  -6 -12   6        3.22       10.63      6.46 o
  -5 -12   6        0.58       -5.93      5.34 o
  -4 -12   6        4.98       -0.83      5.33 o
  -3 -12   6       42.46       42.23      7.15 o
  -2 -12   6        1.37       -3.52      4.57 o
  -1 -12   6        7.01        3.86      6.79 o
   0 -12   6       31.73       42.50     10.55 o
   1 -12   6       32.40       15.91      8.16 o
   2 -12   6      136.69      131.38     13.95 o
   3 -12   6       10.69       -3.95      7.97 o
   4 -12   6        0.76       -8.72      7.88 o
  -7 -11   6        8.12        3.46      8.69 o
  -6 -11   6        0.42        1.61      5.40 o
  -5 -11   6       10.27        0.48      6.58 o
  -4 -11   6        0.00       -4.05      4.53 o
  -3 -11   6        5.01        4.93      4.87 o
  -2 -11   6       26.95       16.70      5.56 o
  -1 -11   6        9.99       12.94      5.32 o
   0 -11   6       83.20       73.51     11.11 o
   1 -11   6       84.78       89.54     12.14 o
   2 -11   6       59.15       83.72     12.14 o
   3 -11   6       50.96       68.21     12.17 o
   4 -11   6        3.06       -4.14      8.13 o
   5 -11   6       32.82       24.25     11.30 o
  -8 -10   6        0.34       -4.55      7.01 o
  -7 -10   6        0.00       -5.20      8.00 o
  -6 -10   6        7.97        2.57      5.69 o
  -5 -10   6       25.95       25.62      6.43 o
  -4 -10   6       27.20       19.61      5.97 o
  -3 -10   6      196.16      223.27     11.41 o
  -2 -10   6        3.22        4.38      4.56 o
  -1 -10   6        1.47       -4.47      3.68 o
   0 -10   6        2.01       -4.33      5.85 o
   1 -10   6       70.90       87.24     11.18 o
   2 -10   6      305.05      314.05     18.34 o
   3 -10   6        9.28       14.29      7.63 o
   4 -10   6       36.42       32.29     10.15 o
   5 -10   6       17.54       17.25      9.56 o
   6 -10   6       73.44       97.48     16.66 o
  -8  -9   6        0.00      -10.49      8.47 o
  -7  -9   6       19.61       18.03     10.15 o
  -6  -9   6        1.28       -6.59      4.88 o
  -5  -9   6      271.35      249.69     12.80 o
  -4  -9   6      176.57      167.45     10.05 o
  -3  -9   6       14.81       24.30      6.29 o
  -2  -9   6       30.04       30.89      5.60 o
  -1  -9   6       11.16       14.24      4.73 o
   0  -9   6        5.74        2.38      3.51 o
   1  -9   6       16.87       15.07      6.38 o
   2  -9   6       22.96       12.05      6.72 o
   3  -9   6      226.78      239.42     15.91 o
   4  -9   6       35.86       37.08      9.71 o
   5  -9   6      122.85      150.97     14.48 o
   6  -9   6       14.57        3.99      9.03 o
  -8  -8   6        0.03      -11.50      8.00 o
  -7  -8   6        0.00        0.93      7.72 o
  -6  -8   6        2.14       -0.72      7.66 o
  -5  -8   6        0.93        6.50      5.36 o
  -4  -8   6       85.38       50.77      7.18 o
  -3  -8   6       13.30        8.82      4.29 o
  -2  -8   6       58.57       65.46     13.53 o
  -1  -8   6      586.83      554.05     19.18 o
   0  -8   6       69.54       75.23      5.77 o
   1  -8   6        4.09       -0.93      4.67 o
   2  -8   6       22.70       11.86      5.88 o
   3  -8   6       45.21       28.27      8.28 o
   4  -8   6       14.46       20.89      8.53 o
   5  -8   6       10.45        7.81      8.56 o
   6  -8   6        3.06       -5.29      8.22 o
   7  -8   6        0.89       -2.02      8.53 o
  -9  -7   6       17.86       29.84      9.62 o
  -8  -7   6        8.10        5.82      7.75 o
  -6  -7   6       76.31       68.90     13.29 o
  -5  -7   6      351.05      386.31     31.99 o
  -4  -7   6      127.85      126.78      8.47 o
  -3  -7   6       69.52       54.61      6.46 o
  -2  -7   6       19.95       17.08      6.74 o
  -1  -7   6        5.40        8.57      3.51 o
   0  -7   6      245.12      204.54     10.21 o
   1  -7   6      232.85      214.58      8.64 o
   2  -7   6        5.83       11.24      5.57 o
   3  -7   6       56.19       84.15     10.55 o
   4  -7   6      150.83      145.80     12.48 o
   5  -7   6        0.42       -3.77      6.48 o
   6  -7   6        0.88       -9.68      7.66 o
   7  -7   6        0.35      -11.63      7.75 o
  -9  -6   6       15.93       37.82      8.62 o
  -8  -6   6        6.44       16.60      9.14 o
  -7  -6   6        7.02       12.14      6.65 o
  -5  -6   6      481.26      509.01     21.30 o
  -4  -6   6      180.81      189.88     17.67 o
  -3  -6   6       40.34       40.17      7.36 o
  -2  -6   6      137.43      111.82      6.68 o
  -1  -6   6       29.77       31.07      2.94 o
   0  -6   6        6.89       21.48      3.77 o
   1  -6   6      109.77      116.46      5.82 o
   2  -6   6      254.78      235.65     13.33 o
   3  -6   6      189.03      158.60     11.18 o
   4  -6   6        0.63        0.16      4.86 o
   5  -6   6      201.23      194.15     14.23 o
   6  -6   6       85.51       71.48     11.89 o
   7  -6   6        9.95       14.01      9.96 o
   8  -6   6       14.09       18.28     11.52 o
  -9  -5   6        0.00       -3.59      5.67 o
  -8  -5   6       40.18       63.03     19.96 o
  -7  -5   6        6.30        2.10      4.85 o
  -6  -5   6        0.02       -5.58      3.72 o
  -5  -5   6      155.61      183.72      9.80 o
  -4  -5   6      102.28       94.29      7.01 o
  -3  -5   6       62.17       65.84      6.46 o
  -2  -5   6       94.02       75.22      5.50 o
  -1  -5   6     1182.81     1197.41     23.40 o
   0  -5   6      462.13      466.87     10.75 o
   1  -5   6     1349.69     1372.66     33.97 o
   2  -5   6       92.94       86.07      3.98 o
   3  -5   6       28.42       15.75      5.39 o
   4  -5   6      189.82      199.35     13.45 o
   5  -5   6        4.79        1.62      5.82 o
   6  -5   6       13.72       12.52      7.85 o
   7  -5   6        1.33      -10.41      6.94 o
   8  -5   6        0.01       -7.69      8.13 o
  -9  -4   6        1.42        3.52      9.34 o
  -8  -4   6        1.54       -2.21      5.30 o
  -7  -4   6       50.17       63.01     12.59 o
  -6  -4   6       28.78       46.34      7.05 o
  -5  -4   6       19.94       25.27      5.62 o
  -4  -4   6        1.55        4.59      2.95 o
  -3  -4   6       10.88        2.35      2.44 o
  -2  -4   6       80.08       97.60      8.75 o
  -1  -4   6      191.25      159.00      5.68 o
   0  -4   6      378.36      418.33      8.18 o
   1  -4   6       72.68       70.32      2.94 o
   2  -4   6      590.99      613.54     15.23 o
   3  -4   6       18.97       24.35      5.36 o
   4  -4   6      348.55      335.96     16.63 o
   5  -4   6       12.08       17.59      6.41 o
   6  -4   6        9.28       12.33      6.76 o
   7  -4   6        5.23       13.89      8.62 o
   8  -4   6        1.45       -3.83      8.34 o
   9  -4   6       48.87       64.04     14.60 o
  -9  -3   6        8.01       11.08      9.09 o
  -8  -3   6       14.65        9.18      8.81 o
  -7  -3   6       41.73       48.60     10.74 o
  -6  -3   6      131.47      126.90      8.31 o
  -5  -3   6      129.14      162.86      8.55 o
  -4  -3   6        0.79       -0.53      2.98 o
  -3  -3   6       84.06       94.53      4.93 o
  -2  -3   6        1.97        4.04      2.15 o
  -1  -3   6        7.02        0.78      1.21 o
   0  -3   6      121.69       88.14      4.05 o
   1  -3   6       62.33       57.53      2.86 o
   2  -3   6      507.54      576.63     14.27 o
   3  -3   6      319.09      296.86     13.85 o
   4  -3   6      203.68      222.76     12.36 o
   5  -3   6      174.21      219.09     13.36 o
   6  -3   6        0.03        7.47      5.76 o
   7  -3   6       13.24       12.30      7.41 o
   8  -3   6        4.05        8.41      7.78 o
   9  -3   6        2.45       -0.84      8.66 o
  -9  -2   6       20.23       30.11     10.43 o
  -8  -2   6        0.26       -9.15      6.10 o
  -7  -2   6       26.48       16.25      8.09 o
  -6  -2   6      769.58      824.14     35.83 o
  -5  -2   6       19.66       31.23      7.94 o
  -4  -2   6      485.57      561.45     16.89 o
  -3  -2   6        2.64        1.54      2.81 o
  -2  -2   6     1002.51     1003.78     25.99 o
  -1  -2   6      619.14      652.33     18.94 o
   0  -2   6      302.78      299.89      7.33 o
   1  -2   6     1490.23     1552.71     28.91 o
   2  -2   6        1.68        0.89      1.35 o
   3  -2   6      199.65      224.75     10.99 o
   4  -2   6       44.37       61.80      6.38 o
   5  -2   6      199.34      168.81     11.02 o
   6  -2   6      257.49      243.65     14.60 o
   7  -2   6       57.53       50.37      9.37 o
   8  -2   6       27.71       31.60      9.15 o
   9  -2   6        4.67        7.19      8.90 o
  -9  -1   6        0.67       -3.49      7.91 o
  -8  -1   6        7.93        9.68      8.50 o
  -7  -1   6       20.99       22.10      8.66 o
  -6  -1   6       13.69       16.75      7.63 o
  -5  -1   6        4.40       -1.53      5.11 o
  -4  -1   6      156.92      162.74     11.46 o
  -3  -1   6      565.66      588.77     24.60 o
  -2  -1   6      183.75      179.75      7.60 o
  -1  -1   6      255.60      276.71      7.09 o
   0  -1   6     1499.56     1341.24     25.35 o
   1  -1   6        3.21        2.82      1.45 o
   2  -1   6     4491.27     4593.93     81.01 o
   3  -1   6      257.38      267.30     12.02 o
   4  -1   6        0.60       -2.59      1.73 o
   5  -1   6      491.49      539.30     22.32 o
   6  -1   6      258.49      293.44     15.82 o
   7  -1   6        0.36       -7.57      5.04 o
   8  -1   6        7.65       25.06      8.69 o
   9  -1   6        4.92        5.70      8.41 o
  10  -1   6        4.20       15.97      9.68 o
  -9   0   6        5.99       -0.65      9.22 o
  -8   0   6        4.53       -0.06      7.97 o
  -7   0   6      109.15      123.01     14.91 o
  -6   0   6      119.15      114.45     11.27 o
  -5   0   6       49.10       36.02      8.31 o
  -4   0   6      158.42      148.20     10.90 o
  -3   0   6       13.77       14.13      4.79 o
  -2   0   6      393.61      360.31     16.44 o
  -1   0   6       54.95       44.42      3.67 o
   0   0   6      392.07      376.91      8.72 o
   1   0   6      577.21      534.54     12.09 o
   2   0   6      209.40      194.53      5.22 o
   3   0   6     2585.19     2695.89     48.61 o
   4   0   6      477.63      476.50     11.00 o
   5   0   6       36.24       42.12     11.33 o
   6   0   6        6.60        3.83      4.89 o
   7   0   6       79.30       86.99     10.06 o
   8   0   6       11.99       31.10      7.63 o
   9   0   6       10.72        8.44      8.00 o
  -8   1   6        2.09      -10.09      6.72 o
  -7   1   6       52.12       56.04     11.46 o
  -6   1   6       13.98       10.46      7.16 o
  -5   1   6        2.47       -3.89      4.39 o
  -4   1   6      112.38       91.00      8.69 o
  -3   1   6       67.51       73.94      7.29 o
  -1   1   6      437.80      453.25     18.49 o
   0   1   6      597.53      506.56     11.05 o
   1   1   6      795.01      726.55     14.63 o
   2   1   6     2046.61     1993.65     47.05 o
   3   1   6     1610.07     1570.76     29.31 o
   4   1   6       33.84       40.35      4.65 o
   5   1   6      183.10      185.67      7.19 o
   6   1   6      347.65      421.21     13.03 o
   7   1   6      503.12      500.23     22.54 o
   8   1   6       22.83       17.81      7.50 o
  -8   2   6        0.44       -9.31      8.72 o
  -7   2   6       20.96       25.25      9.87 o
  -6   2   6        0.22       -8.45      5.64 o
  -5   2   6      161.29      158.22     12.70 o
  -4   2   6      137.73      145.11     10.96 o
  -3   2   6        1.92       -3.52      3.24 o
  -2   2   6        0.20        2.77      3.70 o
  -1   2   6     4583.82     4738.10    146.67 o
   0   2   6      683.76      549.53     14.69 o
   1   2   6     1869.94     1687.44     31.25 o
   2   2   6        0.41        0.40      1.31 o
   3   2   6       80.87       77.86      3.07 o
   4   2   6       94.91       85.55      3.64 o
   5   2   6      185.45      149.33      5.47 o
   6   2   6       25.67       27.22      3.64 o
   7   2   6       99.53      107.40      7.36 o
   8   2   6       25.96       15.07      8.47 o
   9   2   6       13.23       17.28     10.71 o
  10   2   6        0.16       -8.19      9.50 o
  -7   3   6       54.75       48.91     11.39 o
  -6   3   6        1.87        6.13      7.69 o
  -5   3   6      619.55      671.49     29.51 o
  -4   3   6       33.08       27.52      7.04 o
  -3   3   6       87.20       88.14      8.41 o
  -2   3   6      306.24      302.00     14.91 o
  -1   3   6      679.76      675.95     26.00 o
   0   3   6      198.46      207.63     10.90 o
   1   3   6       48.75       51.68      3.62 o
   2   3   6      548.89      583.87     15.62 o
   3   3   6       16.59       16.19      2.31 o
   4   3   6      283.92      310.54      7.70 o
   5   3   6      178.33      159.13      6.48 o
   6   3   6       26.15       29.53      3.64 o
   7   3   6       96.59       98.49      6.93 o
   8   3   6        0.35        1.53      7.01 o
   9   3   6       24.42       20.33     11.24 o
  10   3   6        3.81       -3.95     10.93 o
  -8   4   6        0.93       -9.31      9.93 o
  -7   4   6       11.57       10.07      6.96 o
  -6   4   6       17.80       10.59      8.62 o
  -5   4   6        0.00       11.46      7.32 o
  -4   4   6      661.09      681.05     28.80 o
  -3   4   6      473.61      480.99     21.64 o
  -2   4   6        5.03       13.39      4.98 o
  -1   4   6      601.21      750.29     28.61 o
   0   4   6        0.88        4.14      3.58 o
   1   4   6      301.05      389.32     11.69 o
   2   4   6      327.12      349.19     10.83 o
   3   4   6      893.01     1020.08     25.51 o
   4   4   6      654.20      684.20     14.28 o
   5   4   6      212.12      200.07      9.88 o
   6   4   6       85.42       90.16      7.49 o
   7   4   6       31.61       42.01      6.36 o
   8   4   6       32.36       31.33      6.31 o
   9   4   6       37.49       40.22     11.15 o
  10   4   6        9.71        2.68     11.02 o
  -7   5   6        0.23      -12.80      8.53 o
  -6   5   6       20.52       18.16      7.22 o
  -5   5   6      170.74      193.46     10.99 o
  -4   5   6      206.46      163.51     12.42 o
  -3   5   6       14.22        7.75      5.54 o
  -2   5   6      141.70      189.04     11.77 o
  -1   5   6      253.47      244.43     13.08 o
   0   5   6      143.52      128.87      6.85 o
   1   5   6      253.90      193.71      5.69 o
   2   5   6       40.35       56.17      4.82 o
   3   5   6      280.81      340.09     11.22 o
   4   5   6        1.02        1.33      2.86 o
   5   5   6      339.24      342.77     20.75 o
   6   5   6       89.03       88.56     12.19 o
   7   5   6       60.04       58.66      6.88 o
   8   5   6        1.97       -1.89      4.65 o
   9   5   6       57.63       93.00     14.45 o
  10   5   6       46.06       35.09     12.24 o
  -7   6   6       28.19       36.36     13.29 o
  -6   6   6       16.09       15.48      6.83 o
  -5   6   6       15.65       10.54      6.14 o
  -4   6   6      117.65      107.46     16.07 o
  -3   6   6        0.02       -5.22      3.48 o
  -2   6   6       35.96       20.89      4.49 o
  -1   6   6      118.38      104.59      6.22 o
   0   6   6      386.70      402.21     12.41 o
   1   6   6      455.67      433.94     12.27 o
   2   6   6      310.33      333.14      7.93 o
   3   6   6       27.85       25.36      4.05 o
   4   6   6      340.57      310.09     11.28 o
   5   6   6       63.85       49.69      5.72 o
   6   6   6      227.30      231.22     10.42 o
   7   6   6        0.52       -4.39      3.74 o
   8   6   6       73.18       67.83      8.80 o
   9   6   6       52.37       70.30      8.67 o
  10   6   6        0.01       -6.57     10.06 o
  -6   7   6        0.00       -4.79      9.90 o
  -5   7   6       27.10       32.66      7.28 o
  -4   7   6       80.71       72.22      8.27 o
  -3   7   6       53.04       45.38      6.58 o
  -2   7   6      274.65      253.93     10.79 o
  -1   7   6       28.24       35.44      4.92 o
   0   7   6       27.71       31.41      4.23 o
   1   7   6       45.20       54.22      4.19 o
   2   7   6       46.90       45.00      2.89 o
   3   7   6      201.35      190.78      9.15 o
   4   7   6        0.47        0.54      3.02 o
   5   7   6       60.16       52.00      6.16 o
   6   7   6       80.38       80.23      7.64 o
   7   7   6        8.84       -0.12      4.37 o
   8   7   6       80.61       82.56     17.00 o
   9   7   6        5.01        8.71      6.27 o
  -6   8   6        7.31        3.36     10.43 o
  -5   8   6        1.31        5.39      8.44 o
  -4   8   6       50.78       56.65      7.94 o
  -3   8   6       32.27       30.32      6.12 o
  -2   8   6       22.87       17.38      4.87 o
  -1   8   6       49.76       35.98      5.26 o
   0   8   6       31.61       25.09      4.30 o
   1   8   6        2.21       -0.96      2.60 o
   2   8   6        0.00       -3.27      4.36 o
   3   8   6        6.39        2.88      3.41 o
   4   8   6       53.30       48.89      7.77 o
   5   8   6       75.23       73.13      6.95 o
   6   8   6        1.41        3.47      4.62 o
   7   8   6       30.01       25.90      5.61 o
   8   8   6       10.01       11.27      5.87 o
   9   8   6      226.92      227.03     18.15 o
  10   8   6        0.46       -0.16      8.72 o
  -5   9   6       10.71       16.91     10.43 o
  -4   9   6       23.13        9.61      5.75 o
  -3   9   6      102.03      119.21     10.18 o
  -2   9   6       76.83       70.55      7.58 o
  -1   9   6      155.72      138.18      7.71 o
   0   9   6       34.70       36.61      5.08 o
   1   9   6      184.04      186.21     13.08 o
   2   9   6      113.83      116.44     10.49 o
   3   9   6        6.41        5.01      6.10 o
   4   9   6       19.84       16.80      4.48 o
   5   9   6        5.27        4.40      3.84 o
   6   9   6       24.15       24.27      5.63 o
   7   9   6      268.59      269.98     23.43 o
   8   9   6        0.62       -1.25      7.10 o
   9   9   6        0.16       -6.57      7.04 o
  -5  10   6        0.83        0.28      9.81 o
  -4  10   6        5.84        8.44      9.50 o
  -3  10   6        7.27        2.58      5.17 o
  -2  10   6       25.23       14.77      5.34 o
  -1  10   6       82.71       51.85      6.59 o
   0  10   6       20.99       18.87      7.60 o
   1  10   6       73.13       57.88      9.74 o
   2  10   6       35.76       52.83      9.56 o
   3  10   6       15.36       12.39      7.63 o
   4  10   6       16.40       10.55      5.20 o
   5  10   6       58.19       58.10      6.92 o
   6  10   6        6.66       13.20      5.41 o
   7  10   6       53.90       39.85     11.68 o
   8  10   6        8.68        9.90      8.78 o
   9  10   6        0.80       -5.64      6.82 o
  -4  11   6        7.56        1.68      8.84 o
  -3  11   6        1.95        3.93      5.78 o
  -2  11   6        2.00        1.66      5.12 o
  -1  11   6       14.56        3.21      7.19 o
   0  11   6       40.37       38.51      9.87 o
   1  11   6        1.08       -1.43      5.95 o
   2  11   6      232.87      212.11     15.54 o
   3  11   6       43.41       46.39     11.24 o
   4  11   6       75.90       65.01     12.45 o
   5  11   6      114.66      111.89      8.61 o
   6  11   6       19.73        7.60      7.97 o
   7  11   6       82.44       62.89     13.36 o
   8  11   6        4.05        6.94      9.43 o
  -3  12   6        4.91       -1.93      7.44 o
  -2  12   6        3.13        0.22      8.28 o
  -1  12   6       47.52       61.61     12.24 o
   0  12   6       69.65       93.65     13.48 o
   1  12   6       51.66       48.79     10.80 o
   2  12   6       47.57       76.00     12.80 o
   3  12   6       12.95        8.28      8.47 o
   4  12   6        1.18        2.15      7.22 o
   5  12   6       40.84       33.22     11.02 o
   6  12   6        3.16       -5.82      8.44 o
   7  12   6       25.67       34.75     11.83 o
   8  12   6        5.47      -12.27      8.19 o
  -1  13   6       17.30       29.48     10.59 o
   0  13   6        4.05       10.59      8.44 o
   1  13   6       91.86      111.05     15.57 o
   2  13   6        0.04        1.40      7.91 o
   3  13   6       13.60        9.53      8.44 o
   4  13   6       42.11       34.40     11.61 o
   5  13   6       45.09       65.97     14.13 o
   6  13   6        0.63      -11.72      7.81 o
   7  13   6       19.96       25.19     11.64 o
  -1  14   6        4.46       12.24      9.99 o
   0  14   6        6.41       -0.93      9.12 o
   1  14   6       48.82       58.22     13.45 o
   2  14   6       51.17       51.81     13.26 o
   3  14   6       20.54       20.86     10.93 o
   4  14   6        2.22        5.29      9.00 o
   5  14   6        3.58       13.05      9.56 o
   6  14   6        0.40       -1.90      9.03 o
   2  15   6        0.00        0.09      8.78 o
   3  15   6        9.39        9.31     10.37 o
   4  15   6       20.72       26.90     11.08 o
  -4 -14   7        0.81        2.58      6.09 o
  -3 -14   7       15.47       33.13     10.83 o
  -2 -14   7        0.25       -8.81      7.10 o
  -1 -14   7        3.38      -10.79      7.19 o
   0 -14   7        2.16       -4.76      7.72 o
  -5 -13   7        5.84       -1.85      6.46 o
  -4 -13   7       24.26       23.89      7.31 o
  -3 -13   7        0.38        3.06      5.41 o
  -2 -13   7       22.44       13.08      9.56 o
  -1 -13   7        0.05       -6.91      7.53 o
   0 -13   7        0.80       -3.42      7.25 o
   1 -13   7       14.32        6.10      8.13 o
   2 -13   7        5.54        6.07      8.72 o
  -6 -12   7       25.08       36.72      8.70 o
  -5 -12   7        3.92       -0.70      5.87 o
  -4 -12   7       14.51       17.96      6.18 o
  -3 -12   7        0.27        4.20      5.19 o
  -2 -12   7        3.42        0.19      4.76 o
  -1 -12   7        8.47       -4.14      7.22 o
   0 -12   7        0.19       -5.79      6.44 o
   1 -12   7       57.23       58.16     11.24 o
   2 -12   7       13.35       16.19      9.37 o
   3 -12   7       11.33       19.65      9.99 o
  -7 -11   7        0.03      -11.55      8.44 o
  -6 -11   7       10.74        8.62      6.71 o
  -5 -11   7        2.63        3.19      5.90 o
  -4 -11   7        0.35        0.54      5.06 o
  -3 -11   7       22.31       27.55      6.19 o
  -2 -11   7       19.25        8.36      5.14 o
  -1 -11   7       10.36        4.64      7.04 o
   0 -11   7       24.25       11.64      7.50 o
   1 -11   7      106.91      113.89     11.74 o
   2 -11   7       56.34       52.34     11.27 o
   3 -11   7       62.94       58.81     11.83 o
   4 -11   7        0.56        2.18      8.78 o
   5 -11   7        0.21      -13.31      8.87 o
  -7 -10   7        6.45       16.87      9.62 o
  -6 -10   7        2.06        0.75      5.45 o
  -5 -10   7        1.57        1.43      5.48 o
  -4 -10   7        1.93       -6.64      4.42 o
  -3 -10   7       18.72       16.43      7.35 o
  -2 -10   7        1.16       -3.37      4.24 o
  -1 -10   7       73.39       58.20     21.76 o
   0 -10   7        0.49       -5.79      5.67 o
   1 -10   7       96.76       89.79     11.68 o
   2 -10   7       32.61       13.82      7.81 o
   3 -10   7       43.91       53.30     10.65 o
   4 -10   7        0.20       -1.06      8.50 o
   5 -10   7       21.72       13.67      9.96 o
  -8  -9   7        0.00      -14.68      9.79 o
  -7  -9   7        0.03       -6.04      6.97 o
  -6  -9   7       13.31       13.53      6.77 o
  -5  -9   7       21.43       28.70      6.87 o
  -4  -9   7       84.01      107.71     10.24 o
  -3  -9   7      172.58      167.11      9.80 o
  -2  -9   7       13.08        9.45      5.03 o
  -1  -9   7        4.18        1.41      4.59 o
   0  -9   7        2.30        0.16      5.64 o
   1  -9   7      148.39      131.01     11.18 o
   2  -9   7        0.12       -7.71      5.14 o
   3  -9   7       11.85        9.65      7.16 o
   4  -9   7        0.99        0.93      7.07 o
   5  -9   7        0.49       -1.06      8.41 o
   6  -9   7        0.06        2.18     10.21 o
  -8  -8   7        1.21       -8.27      8.04 o
  -7  -8   7        0.54      -10.60      7.07 o
  -6  -8   7        0.61       -3.74      7.25 o
  -5  -8   7       58.62       43.38     11.29 o
  -4  -8   7       26.99       58.70      7.96 o
  -3  -8   7        2.87        6.15      4.39 o
  -2  -8   7        0.23       -4.10      3.29 o
  -1  -8   7        7.53       11.64      7.24 o
   0  -8   7       14.49       18.85      4.37 o
   1  -8   7       20.04       12.36      6.23 o
   2  -8   7       53.38       41.97      8.25 o
   3  -8   7       17.39       33.47      8.50 o
   4  -8   7        3.72       -1.06      7.16 o
   5  -8   7        9.34       -1.34      7.32 o
   6  -8   7        6.40       -3.61      7.60 o
   7  -8   7        2.33       -8.56      9.68 o
  -8  -7   7        1.79       -7.52      7.71 o
  -7  -7   7       46.34       66.84     11.36 o
  -6  -7   7        6.27        5.78      6.39 o
  -5  -7   7        4.05        7.90      5.71 o
  -4  -7   7      281.41      287.57     15.30 o
  -3  -7   7        0.53       -2.47      3.49 o
  -2  -7   7        5.05        4.96      4.37 o
  -1  -7   7       32.39       31.30      5.10 o
   0  -7   7      910.86      961.26     29.36 o
   1  -7   7       20.83       16.00      5.64 o
   2  -7   7      422.66      429.37     20.33 o
   3  -7   7       13.69       15.72      6.63 o
   4  -7   7       33.75       23.94      7.63 o
   5  -7   7       30.02       16.41      8.16 o
   6  -7   7        8.24        1.93      7.81 o
   7  -7   7       22.95       17.81     10.03 o
  -8  -6   7        0.53       -1.06      9.12 o
  -7  -6   7        2.08        0.98      5.77 o
  -6  -6   7       86.47      102.50     10.46 o
  -5  -6   7       11.48        9.00      6.58 o
  -4  -6   7       26.46       32.52      6.12 o
  -3  -6   7       51.31       40.82      6.04 o
  -2  -6   7       52.79       53.86      6.01 o
  -1  -6   7       54.84       53.92     12.11 o
   0  -6   7       60.54       58.83      3.88 o
   1  -6   7        2.12        2.21      4.33 o
   2  -6   7       39.79       43.99      7.16 o
   3  -6   7       28.09       22.82      6.57 o
   4  -6   7       16.45       18.24      6.97 o
   5  -6   7        3.05        2.09      7.38 o
   6  -6   7        0.05       -3.95      7.04 o
   7  -6   7        3.13       -4.92      7.57 o
   8  -6   7       18.90       34.99     11.99 o
  -9  -5   7        0.00      -11.11      8.59 o
  -8  -5   7       18.94       20.57      7.89 o
  -7  -5   7       13.92       19.22      6.44 o
  -6  -5   7        1.96       -3.19      4.76 o
  -5  -5   7       55.80       73.79      8.09 o
  -4  -5   7      168.13      197.66      8.29 o
  -3  -5   7       11.11       11.74      3.30 o
  -2  -5   7       32.59       27.09      3.71 o
  -1  -5   7        4.95        0.38      1.50 o
   0  -5   7        4.17        8.93      2.16 o
   1  -5   7        0.74        2.32      1.76 o
   2  -5   7      107.01      108.85      4.76 o
   3  -5   7       69.91       68.31      8.34 o
   4  -5   7       36.58       51.15      8.72 o
   5  -5   7       17.15       19.05      7.22 o
   6  -5   7      141.15      125.97     11.86 o
   7  -5   7        0.77       -5.76      7.29 o
   8  -5   7        0.85      -10.32      6.88 o
  -9  -4   7        6.52        2.96      9.46 o
  -8  -4   7        0.00       -7.01      7.53 o
  -7  -4   7       36.65       35.59      7.02 o
  -6  -4   7        0.02       -2.11      4.20 o
  -5  -4   7       96.44      111.51      7.68 o
  -4  -4   7       12.60       11.32      3.54 o
  -3  -4   7      139.80      118.66      5.83 o
  -2  -4   7        2.62       -1.52      2.18 o
  -1  -4   7      197.59      196.42      5.12 o
   0  -4   7       84.17       83.14      3.14 o
   1  -4   7        1.88       -0.66      1.62 o
   2  -4   7       69.31       66.33      6.04 o
   3  -4   7       11.00       16.22      4.92 o
   4  -4   7       32.89       37.39      7.32 o
   5  -4   7       84.11      105.89     10.21 o
   6  -4   7      246.50      244.09     16.00 o
   7  -4   7      134.05      162.86     13.79 o
   8  -4   7       82.16       77.15     13.85 o
   9  -4   7        0.02        3.64      9.25 o
  -9  -3   7        0.79       -5.82      8.44 o
  -8  -3   7        0.35       -4.51      7.50 o
  -7  -3   7       27.17       15.78      8.72 o
  -6  -3   7        4.84       16.63      7.94 o
  -5  -3   7      229.13      217.48     10.25 o
  -4  -3   7      280.58      312.19     18.71 o
  -3  -3   7      694.71      733.95     29.27 o
  -2  -3   7      305.84      335.83      9.42 o
  -1  -3   7      148.25      130.67      5.95 o
   0  -3   7        0.95        1.65      1.63 o
   1  -3   7        7.12       14.56      2.32 o
   2  -3   7      205.95      222.64      6.05 o
   3  -3   7        3.22        1.03      3.64 o
   4  -3   7      142.42      128.74      9.78 o
   5  -3   7      385.90      376.19     18.43 o
   6  -3   7       54.53       85.15     10.99 o
   7  -3   7      382.22      353.40     19.86 o
   8  -3   7       20.09       13.29      8.97 o
   9  -3   7       21.36       15.91      9.37 o
  -9  -2   7        1.49       -0.12      8.25 o
  -8  -2   7        1.80       -0.16      7.85 o
  -7  -2   7       39.15       26.99      9.81 o
  -6  -2   7       47.17       25.87      9.00 o
  -5  -2   7       44.08       57.63     10.21 o
  -4  -2   7      117.84      100.69      9.68 o
  -3  -2   7      142.27      149.69     10.87 o
  -2  -2   7      172.53      234.64      9.51 o
  -1  -2   7      440.50      448.75     10.48 o
   0  -2   7       24.29       26.15      4.20 o
   1  -2   7      113.27      108.06      4.81 o
   2  -2   7      287.73      285.85      8.50 o
   3  -2   7      249.07      263.23      7.51 o
   4  -2   7       74.11       94.37      7.66 o
   5  -2   7       23.33       28.80      6.23 o
   6  -2   7        3.06        4.42      5.76 o
   7  -2   7      161.34      182.19     13.36 o
   8  -2   7       12.86        8.69      7.91 o
   9  -2   7       39.30       52.02     11.18 o
  -8  -1   7        3.67        1.12      8.13 o
  -7  -1   7        1.03       -8.78      6.10 o
  -6  -1   7       26.83       24.84      8.84 o
  -5  -1   7       39.17       49.75      9.68 o
  -4  -1   7       81.14       78.02      8.50 o
  -3  -1   7        0.47       -1.40      3.55 o
  -2  -1   7      933.40     1031.41     26.93 o
  -1  -1   7     1262.96     1425.65     27.52 o
   0  -1   7     1526.09     1463.29     27.85 o
   1  -1   7      392.62      337.02      8.24 o
   2  -1   7      121.06      158.97      4.90 o
   3  -1   7        5.87        7.12      1.95 o
   4  -1   7       34.57       24.28      2.73 o
   5  -1   7        1.93        3.36      4.14 o
   6  -1   7        4.68        7.60      5.11 o
   7  -1   7       22.09       39.60      8.03 o
   8  -1   7       42.81       43.00      9.90 o
   9  -1   7        3.02       -0.40      6.97 o
  -8   0   7        6.51       18.31     10.15 o
  -7   0   7        1.22       -2.80      6.72 o
  -6   0   7        0.32       -2.52      5.82 o
  -5   0   7       61.78       63.54     10.77 o
  -4   0   7       24.06       15.85      6.26 o
  -3   0   7        1.10       -5.04      3.36 o
  -2   0   7       44.60       47.42      7.10 o
  -1   0   7        9.75        5.64      2.60 o
   0   0   7        0.72        5.77      1.82 o
   1   0   7      794.87      841.34     17.01 o
   2   0   7      126.80      167.04      5.13 o
   3   0   7      821.77      878.04     32.38 o
   4   0   7      258.00      310.32     10.69 o
   5   0   7      264.80      285.74      8.12 o
   6   0   7       58.60       58.84      7.94 o
   7   0   7        1.04       -0.65      4.92 o
   8   0   7       39.31       38.54      8.66 o
  -8   1   7        9.36        6.51      9.15 o
  -7   1   7       30.96       26.87      9.87 o
  -6   1   7       63.10       59.34     10.99 o
  -5   1   7       49.75       43.71      9.00 o
  -4   1   7       22.70       22.76      6.69 o
  -3   1   7      216.88      240.23     13.79 o
  -2   1   7      176.72      194.68     11.55 o
  -1   1   7      512.94      534.35     21.48 o
   0   1   7      179.47      194.66      7.74 o
   1   1   7     3332.36     3732.97     66.66 o
   2   1   7     3796.38     4187.08     74.33 o
   3   1   7     1115.68     1031.05     20.30 o
   4   1   7      147.36      152.31      5.15 o
   5   1   7      477.13      463.09     19.09 o
   6   1   7       30.33       26.33      4.71 o
   7   1   7      644.26      679.82     20.81 o
   8   1   7       11.22       -4.95      8.22 o
   9   1   7       48.36       54.36     13.14 o
  10   1   7        1.06       11.74     12.48 o
  -8   2   7        2.95       -8.31      7.63 o
  -7   2   7       21.87       21.05     10.21 o
  -6   2   7        3.01       -3.92      6.38 o
  -5   2   7       34.61       28.61      8.69 o
  -4   2   7      234.41      211.80     13.85 o
  -3   2   7       25.99       17.31      5.67 o
  -2   2   7      912.37      904.44     33.90 o
  -1   2   7      687.35      663.62     25.78 o
   0   2   7      555.08      726.66     18.89 o
   1   2   7       49.88       48.06      4.62 o
   2   2   7      539.18      494.32     21.27 o
   3   2   7       81.68      129.37     12.06 o
   4   2   7      142.28      147.57      4.98 o
   5   2   7       15.60       12.47      2.69 o
   6   2   7      496.26      479.11     12.17 o
   7   2   7      166.81      138.14     12.98 o
   8   2   7       47.85       46.76     11.33 o
   9   2   7        3.29       -4.86      9.25 o
  10   2   7       29.22       19.05     10.52 o
  -8   3   7        5.09       -4.05      8.53 o
  -7   3   7        0.13      -10.79      7.19 o
  -6   3   7       63.91       63.33     12.30 o
  -5   3   7        4.12        9.99      7.29 o
  -4   3   7      564.31      581.67     26.25 o
  -3   3   7       83.95       80.36      8.41 o
  -2   3   7      175.42      175.10     11.21 o
  -1   3   7       38.95       53.02      7.35 o
   0   3   7        2.10       16.94      4.70 o
   1   3   7       12.49        9.98      2.72 o
   2   3   7     1561.52     1689.40     39.39 o
   3   3   7      125.38      142.17      5.78 o
   4   3   7      188.59      166.40      5.18 o
   5   3   7      154.42      144.12      5.25 o
   6   3   7      359.38      326.91     12.31 o
   7   3   7       24.06       16.26      5.14 o
   8   3   7       20.17       26.81      9.22 o
   9   3   7        2.69       13.64      9.93 o
  10   3   7       24.16       26.40     11.55 o
  -7   4   7       31.19       26.87     10.52 o
  -6   4   7       23.08       34.99     10.09 o
  -5   4   7       44.09       39.01      9.56 o
  -4   4   7      162.76      163.08     12.42 o
  -3   4   7        7.80        7.04      5.54 o
  -2   4   7      865.11      826.29     32.32 o
  -1   4   7        0.91        0.78      3.70 o
   0   4   7      527.05      430.18     18.59 o
   1   4   7       12.89       17.09      5.29 o
   2   4   7      403.96      413.74     15.54 o
   3   4   7      257.01      247.02      9.17 o
   4   4   7      413.34      455.55     14.34 o
   5   4   7       65.31       90.05      9.84 o
   6   4   7       32.67       30.02     10.04 o
   7   4   7       83.26       70.62      7.81 o
   8   4   7        4.09       -3.70      7.13 o
   9   4   7        3.66       -3.61      8.72 o
  10   4   7        3.23       -4.17      9.03 o
  -7   5   7        1.04       -0.54      6.43 o
  -6   5   7        5.32        4.84      6.13 o
  -5   5   7      326.73      335.44     19.77 o
  -4   5   7       45.02       47.73     10.27 o
  -3   5   7        0.87       -0.75      4.89 o
  -2   5   7        2.12        5.32      4.48 o
  -1   5   7        0.09       -3.80      3.77 o
   0   5   7      118.19       94.96      8.00 o
   1   5   7      107.17       92.92      5.47 o
   2   5   7        9.11        9.13      1.48 o
   3   5   7       22.11       28.87      4.15 o
   4   5   7     1185.13     1175.69     29.98 o
   5   5   7      255.29      232.35      9.86 o
   6   5   7       12.21        6.47      4.09 o
   7   5   7       44.01       28.58      8.70 o
   8   5   7       65.48       76.51      8.47 o
   9   5   7        1.42       -4.30      7.88 o
  10   5   7        6.95       -0.44     10.46 o
  -7   6   7       46.52       76.87     17.03 o
  -6   6   7       11.62        9.20      6.68 o
  -5   6   7        2.81       -3.65      5.53 o
  -4   6   7       26.08       24.18      6.30 o
  -3   6   7        3.08        0.00      4.10 o
  -2   6   7       10.54        6.42      3.66 o
  -1   6   7      276.11      262.58     10.39 o
   0   6   7      865.02      815.25     21.71 o
   1   6   7        1.64        2.35      2.33 o
   2   6   7        0.55       -1.43      2.23 o
   3   6   7      367.46      379.42     12.68 o
   4   6   7      472.32      494.02     15.64 o
   5   6   7      104.29       99.52      6.58 o
   6   6   7      229.91      217.01     10.18 o
   7   6   7       33.44       45.61      8.48 o
   8   6   7        2.14        3.45      5.16 o
   9   6   7       59.18       55.20     12.14 o
  10   6   7       22.34       36.89     13.36 o
  -6   7   7       16.12       12.48     10.96 o
  -5   7   7       33.93       36.21      8.17 o
  -4   7   7       56.76       52.22      8.10 o
  -3   7   7       87.95       66.76      7.95 o
  -2   7   7       10.00       10.58      7.50 o
  -1   7   7       62.81       73.30      9.78 o
   0   7   7       85.29       80.58      5.48 o
   1   7   7      252.18      197.37      7.59 o
   2   7   7       50.58       47.31      9.73 o
   3   7   7       21.03       39.79      6.15 o
   4   7   7       40.75       53.44      5.90 o
   5   7   7       80.79       71.55      6.92 o
   6   7   7        0.02       -4.05      4.78 o
   7   7   7        3.26       -4.65      4.55 o
   8   7   7        0.49        0.40      4.95 o
   9   7   7       11.24        2.04      7.94 o
  -6   8   7       20.20        2.43     10.65 o
  -5   8   7        7.51        2.92      6.06 o
  -4   8   7        2.23        1.89      8.33 o
  -3   8   7       20.08       22.04      6.22 o
  -2   8   7        4.99        3.05      4.09 o
  -1   8   7       41.80       57.82      6.30 o
   0   8   7       48.25       76.03      6.27 o
   1   8   7       50.82       31.23      7.53 o
   2   8   7        0.09       -1.87      4.51 o
   3   8   7       56.80       65.59      6.44 o
   4   8   7       93.79       93.76      7.20 o
   5   8   7       34.82       35.95      9.39 o
   6   8   7       51.97       59.19      7.04 o
   7   8   7      109.66      110.12      8.71 o
   8   8   7        6.98       -1.81      5.16 o
   9   8   7       21.39       14.63      9.74 o
  -5   9   7        2.28        1.68      9.22 o
  -4   9   7       26.58       19.45      6.81 o
  -3   9   7      100.50       77.35     10.55 o
  -2   9   7       79.49       77.70      8.00 o
  -1   9   7        5.07        6.09      4.30 o
   0   9   7       72.68       82.38     10.68 o
   1   9   7      244.22      269.71     16.25 o
   2   9   7      764.02      752.04     31.76 o
   3   9   7       56.86       52.30      9.68 o
   4   9   7        0.12       -1.97      3.90 o
   5   9   7       10.72       16.79      4.81 o
   6   9   7       43.41       60.76     13.93 o
   7   9   7       10.80        5.44      5.29 o
   8   9   7       20.48        2.93      7.94 o
   9   9   7        3.58        6.69      8.69 o
  -4  10   7        2.20       -7.60      5.39 o
  -3  10   7       15.48        3.96      5.71 o
  -2  10   7        9.59        6.43      5.09 o
  -1  10   7        0.57       -7.07      5.92 o
   0  10   7       82.09       96.83     12.20 o
   1  10   7        8.09        2.65      6.41 o
   2  10   7      234.93      252.06     16.35 o
   3  10   7      235.42      220.40     15.85 o
   4  10   7       37.13       43.11     14.99 o
   5  10   7      326.35      317.56     13.15 o
   6  10   7      106.75      110.88      9.37 o
   7  10   7        1.04       -6.66      7.13 o
   8  10   7        0.12       -5.73      7.78 o
   9  10   7        2.07       -4.45      8.66 o
  -4  11   7        0.38       -1.28      9.31 o
  -3  11   7        8.84       11.90      7.66 o
  -2  11   7        0.64       -9.11      6.07 o
  -1  11   7        0.80        1.99      7.72 o
   0  11   7       10.87       16.13      8.53 o
   1  11   7        0.09       -2.93      6.44 o
   2  11   7       45.33       60.06     11.64 o
   3  11   7      482.07      508.13     26.49 o
   4  11   7       24.12        6.04      8.34 o
   5  11   7       16.32        9.54      5.43 o
   6  11   7       91.34      120.49     16.07 o
   7  11   7        0.03        6.13      8.84 o
   8  11   7       16.13       14.66     10.62 o
  -2  12   7        4.56       -3.33      7.75 o
  -1  12   7       95.40       86.18     14.01 o
   0  12   7       51.82       55.01     11.86 o
   1  12   7       67.15       59.59     12.33 o
   2  12   7       57.79       49.91     11.49 o
   3  12   7       88.16      113.79     15.72 o
   4  12   7      116.51       81.79     14.07 o
   5  12   7        0.00       -6.20      7.16 o
   6  12   7        0.03       -3.89      7.94 o
   7  12   7        2.72       -1.18      8.97 o
   8  12   7        4.89        0.87      9.68 o
  -2  13   7       30.65       17.75     11.58 o
  -1  13   7        0.26       -0.93      8.59 o
   0  13   7        5.01       12.36      9.00 o
   1  13   7       38.62       41.13     11.15 o
   2  13   7        2.68       -0.44      7.53 o
   3  13   7        1.47       -1.53      7.78 o
   4  13   7      195.38      192.94     17.06 o
   5  13   7        1.67       -6.88      7.44 o
   6  13   7        7.48       16.91     10.65 o
   7  13   7       33.65       47.70     13.39 o
   0  14   7        6.97       -4.45      8.53 o
   1  14   7        6.28        6.60      9.12 o
   2  14   7       52.23       68.74     14.23 o
   3  14   7        2.34       -9.46      7.13 o
   4  14   7        8.52        1.40      9.43 o
   5  14   7        2.54        2.05      9.25 o
   6  14   7        0.08        2.58     10.55 o
  -2 -14   8        0.81       -2.37      8.59 o
  -1 -14   8        0.18       -5.73      8.00 o
  -4 -13   8        8.21        3.50      7.43 o
  -3 -13   8       28.01       27.15     10.77 o
  -2 -13   8        1.51        3.36      8.22 o
  -1 -13   8        2.70        2.74      7.72 o
   0 -13   8        4.09        7.10      8.78 o
   1 -13   8        0.79        1.81      7.63 o
   2 -13   8        1.12       -1.09      8.81 o
  -6 -12   8        0.83        7.45      6.73 o
  -5 -12   8       11.52        6.26      6.33 o
  -4 -12   8        4.45       -1.29      5.83 o
  -3 -12   8       84.68      128.95     11.79 o
  -2 -12   8       27.73       19.18      8.75 o
  -1 -12   8        2.97        5.67      8.03 o
   0 -12   8       11.52       11.89      8.69 o
   1 -12   8      109.12       94.02     13.61 o
   2 -12   8       89.58       68.28     12.42 o
   3 -12   8       81.48       91.19     14.76 o
  -6 -11   8        2.56        1.69      6.71 o
  -5 -11   8        7.45        7.19      5.91 o
  -4 -11   8        1.57       -4.61      7.27 o
  -3 -11   8        0.19       -2.84      4.85 o
  -2 -11   8        1.88       -1.56      4.97 o
  -1 -11   8      101.54      116.32     13.85 o
   0 -11   8        8.51       -1.18      7.07 o
   1 -11   8        0.52       -9.53      6.35 o
   2 -11   8       56.68       55.36     10.93 o
   3 -11   8      148.75      184.41     15.57 o
   4 -11   8       36.62       36.68     11.33 o
  -6 -10   8        0.01       -0.74      6.38 o
  -5 -10   8       20.08       16.68      6.79 o
  -4 -10   8       18.59       15.87      6.34 o
  -3 -10   8       35.67       20.28      6.00 o
  -2 -10   8        6.99        1.45      6.96 o
  -1 -10   8      144.82      153.33     13.23 o
   0 -10   8        0.66       -5.23      5.23 o
   1 -10   8        2.20        5.29      6.51 o
   2 -10   8      167.08      164.39     13.51 o
   3 -10   8       27.59       22.26      8.97 o
   4 -10   8       10.71       12.17      8.47 o
   5 -10   8        2.44      -12.10      8.06 o
  -7  -9   8        1.78        5.02     12.59 o
  -6  -9   8        2.88       -0.52      5.32 o
  -5  -9   8       19.17       22.00      7.01 o
  -4  -9   8      205.26      211.00     11.99 o
  -3  -9   8       34.00       23.19      6.15 o
  -2  -9   8       17.73       25.92      5.84 o
  -1  -9   8       55.00       62.85      7.13 o
   0  -9   8       11.69        8.75      6.10 o
   1  -9   8        5.74       -0.37      5.54 o
   2  -9   8       22.27        8.47      6.82 o
   3  -9   8        4.38       -0.50      6.91 o
   4  -9   8        2.41       -9.67      6.44 o
   5  -9   8       42.61       61.68     13.17 o
   6  -9   8        2.10       -4.36      8.72 o
  -8  -8   8        0.25        0.67     10.03 o
  -7  -8   8        1.20       -9.75      6.50 o
  -6  -8   8        6.29       -3.16      7.60 o
  -5  -8   8      123.56      130.63     11.73 o
  -4  -8   8      202.23      263.39     19.54 o
  -3  -8   8       28.45       25.46      5.82 o
  -2  -8   8       20.55       20.68      5.39 o
  -1  -8   8       33.96       35.20      5.84 o
   0  -8   8        0.70       -1.03      3.72 o
   1  -8   8       12.54        6.32      5.60 o
   2  -8   8       20.52       17.50      6.91 o
   3  -8   8       16.42       17.22      7.75 o
   4  -8   8      303.99      273.07     17.47 o
   5  -8   8       45.02       47.29     11.02 o
   6  -8   8        1.44       -7.38      7.66 o
   7  -8   8        4.41        2.58      9.34 o
  -8  -7   8        6.04        1.60      6.69 o
  -7  -7   8       40.18       37.67     16.58 o
  -6  -7   8       32.86       37.50      8.30 o
  -5  -7   8      216.71      243.47     10.67 o
  -4  -7   8      215.58      297.23     19.68 o
  -3  -7   8       57.95       51.78      6.93 o
  -2  -7   8       38.12       33.36      5.43 o
  -1  -7   8       32.19       35.39      5.20 o
   0  -7   8      416.63      399.88     19.74 o
   1  -7   8       22.56       26.31      7.10 o
   2  -7   8      145.44      104.20      9.65 o
   3  -7   8       15.31       20.64      6.88 o
   4  -7   8       58.92       46.17      9.93 o
   5  -7   8       12.82        4.51      7.53 o
   6  -7   8        3.56       -3.86      7.91 o
   7  -7   8        1.89       -6.63      8.66 o
  -8  -6   8        0.42       -5.13      6.11 o
  -7  -6   8        3.79        1.79      5.89 o
  -6  -6   8       10.39        0.84      7.50 o
  -5  -6   8      159.31      146.80      7.96 o
  -4  -6   8       60.40       69.53      6.61 o
  -3  -6   8       52.44       54.15      5.51 o
  -2  -6   8       20.19       12.67      3.17 o
  -1  -6   8        4.83        2.12      2.59 o
   0  -6   8      509.76      537.01     10.77 o
   1  -6   8      142.09      131.38      5.54 o
   2  -6   8        1.78        2.83      4.55 o
   3  -6   8        1.45        1.37      4.67 o
   4  -6   8       93.64       94.49      9.56 o
   5  -6   8      398.89      332.35     18.99 o
   6  -6   8       99.76       86.40     12.61 o
   7  -6   8        3.22       -5.67      7.88 o
   8  -6   8        6.69       -0.53     10.62 o
  -8  -5   8       29.37       50.87     12.86 o
  -7  -5   8       14.87       20.81      6.88 o
  -6  -5   8        4.16        3.24      5.31 o
  -5  -5   8      136.43      128.56     14.29 o
  -4  -5   8      151.63      138.93      7.02 o
  -3  -5   8      248.03      224.71      8.38 o
  -2  -5   8        8.22        8.41      2.96 o
  -1  -5   8       52.04       56.55      4.01 o
   0  -5   8        0.60        1.06      1.63 o
   1  -5   8     1460.13     1515.93     29.45 o
   2  -5   8       54.36       62.73      7.81 o
   3  -5   8       45.27       45.24      7.38 o
   4  -5   8      241.03      256.64     15.07 o
   5  -5   8      106.22      112.89     12.67 o
   6  -5   8       78.30      103.86     12.80 o
   7  -5   8       57.65       34.00     10.55 o
   8  -5   8        0.36       -9.99      8.78 o
  -8  -4   8        0.03      -11.58      7.72 o
  -7  -4   8        0.05       -2.15      7.16 o
  -6  -4   8        8.93       -3.05      5.01 o
  -5  -4   8        4.35        0.90      4.28 o
  -4  -4   8      152.64      138.76      6.82 o
  -3  -4   8      266.30      277.27      9.19 o
  -2  -4   8      853.46      872.73     19.26 o
  -1  -4   8      467.17      458.40      9.45 o
   0  -4   8       59.54       53.22      3.82 o
   1  -4   8        0.31       -2.33      1.69 o
   2  -4   8       74.36       74.00      3.60 o
   3  -4   8       20.50       16.47      5.20 o
   4  -4   8      226.43      235.15     13.51 o
   5  -4   8        1.90        2.80      5.20 o
   6  -4   8      106.45       99.29     12.24 o
   7  -4   8      226.63      201.12     15.38 o
   8  -4   8       16.40        1.68      9.31 o
  -8  -3   8        2.52       -1.18      8.13 o
  -7  -3   8       35.88       22.95      9.22 o
  -6  -3   8        7.18       -0.93      7.07 o
  -5  -3   8        4.27       -3.30      5.42 o
  -4  -3   8       45.40       41.50      8.81 o
  -3  -3   8      108.70       93.51      8.28 o
  -2  -3   8      258.22      250.39     10.41 o
  -1  -3   8      474.26      527.73     12.23 o
   0  -3   8      760.06      774.23     16.39 o
   1  -3   8        3.01        0.29      1.70 o
   2  -3   8      198.10      235.75      6.61 o
   3  -3   8      360.83      344.71     20.52 o
   4  -3   8        1.45        2.62      4.73 o
   5  -3   8      202.00      197.64     12.58 o
   6  -3   8      272.32      233.16     14.79 o
   7  -3   8      127.19      112.61     11.80 o
   8  -3   8       30.61       24.16      8.66 o
   9  -3   8        0.62        2.74      8.37 o
  -8  -2   8        0.36       10.06      8.94 o
  -7  -2   8       10.19       15.66      8.81 o
  -6  -2   8      138.13      113.64     15.16 o
  -5  -2   8       13.36        9.46      6.94 o
  -4  -2   8       30.63       42.90      8.50 o
  -3  -2   8      172.62      179.67     12.33 o
  -2  -2   8      726.88      720.03     20.88 o
  -1  -2   8      316.64      360.71      9.24 o
   0  -2   8      717.36      829.76     18.47 o
   1  -2   8       41.47       54.96      3.64 o
   2  -2   8      103.41      105.34      4.87 o
   3  -2   8      858.68      892.79     38.61 o
   4  -2   8      380.49      361.07     12.51 o
   5  -2   8       12.76       10.65      5.42 o
   6  -2   8       89.34      102.46      9.78 o
   7  -2   8       69.40       80.54     10.62 o
   8  -2   8        0.00       -4.20      6.10 o
   9  -2   8        0.19       -1.77      7.10 o
  -8  -1   8       33.77       34.31     11.18 o
  -7  -1   8        0.80       -1.87      7.44 o
  -6  -1   8       17.65       -2.09      6.54 o
  -5  -1   8        0.96        1.06      6.23 o
  -4  -1   8       42.47       48.01      8.75 o
  -3  -1   8        6.33       -2.58      3.77 o
  -2  -1   8      504.30      488.11     15.62 o
  -1  -1   8       18.82       20.83      3.79 o
   0  -1   8      211.74      187.41      5.96 o
   1  -1   8      506.96      535.42     13.38 o
   2  -1   8     1301.00     1332.39     25.69 o
   3  -1   8      855.54      868.96     17.76 o
   4  -1   8     1017.87      996.99     20.22 o
   5  -1   8      153.63      150.12      7.77 o
   6  -1   8      277.69      290.07     15.41 o
   7  -1   8       36.16       32.32      8.09 o
   8  -1   8      115.78      113.51     11.52 o
  -8   0   8        5.87       10.40     10.12 o
  -7   0   8       20.99       33.10     10.43 o
  -6   0   8        7.46        4.05      7.10 o
  -5   0   8      279.06      271.95     17.43 o
  -4   0   8        0.44       -5.98      3.99 o
  -3   0   8        0.66       -3.39      3.64 o
  -2   0   8       51.07       55.32      7.91 o
  -1   0   8      388.70      393.47     12.82 o
   0   0   8      299.16      381.95      9.54 o
   1   0   8     3949.89     4245.79     75.79 o
   2   0   8       59.76       78.78      3.80 o
   3   0   8     2167.51     2206.53     40.81 o
   4   0   8      158.58      165.11      6.09 o
   5   0   8      134.81      122.91      7.07 o
   6   0   8        2.63        1.79      4.05 o
   7   0   8       27.07       23.77     11.74 o
   8   0   8       14.67       -4.02      9.09 o
   9   0   8        0.47       -7.25      9.62 o
  -8   1   8        1.04       -6.26      8.34 o
  -7   1   8       56.44       67.72     12.86 o
  -6   1   8        3.30       -6.44      5.92 o
  -5   1   8        7.10        7.47      6.76 o
  -4   1   8       41.81       51.18      9.12 o
  -3   1   8      305.40      300.04     16.28 o
  -2   1   8        7.45        3.61      4.11 o
  -1   1   8     1492.99     1710.43     57.75 o
   0   1   8     2023.95     2188.34     40.79 o
   1   1   8      535.95      620.62     13.61 o
   2   1   8      250.88      278.68      7.43 o
   3   1   8      294.53      306.93      8.10 o
   4   1   8      757.65      849.27     17.75 o
   5   1   8      101.73       97.35      5.10 o
   6   1   8       48.95       55.72      6.01 o
   7   1   8      131.57      139.51     16.81 o
   8   1   8       34.00       32.04     10.59 o
   9   1   8       83.97       73.35     14.38 o
  10   1   8       64.65       61.74     14.79 o
  -8   2   8        3.30      -10.87      8.31 o
  -7   2   8       13.49       10.46      9.09 o
  -6   2   8       42.87       36.77     10.37 o
  -5   2   8      210.09      210.06     15.41 o
  -4   2   8       34.93       38.73      8.69 o
  -3   2   8       79.85       64.48      9.37 o
  -2   2   8      139.35      118.78      9.59 o
  -1   2   8      176.13      162.77     10.52 o
   0   2   8      897.23      818.56     21.32 o
   1   2   8     1154.49     1189.93     23.47 o
   2   2   8      212.83      204.86      6.71 o
   3   2   8      973.81     1008.59     20.19 o
   4   2   8        4.27        1.42      1.96 o
   5   2   8       13.80        9.21      3.36 o
   6   2   8       35.23       27.77      5.41 o
   7   2   8        0.12        2.93      7.69 o
   8   2   8        0.14       -9.95      6.63 o
   9   2   8       39.30       45.77     13.23 o
  10   2   8       54.90       82.26     16.75 o
  -7   3   8        2.37        2.74      8.47 o
  -6   3   8        1.66       -4.98      6.32 o
  -5   3   8       75.66       75.34     11.99 o
  -4   3   8      129.42      153.30     12.80 o
  -3   3   8      150.02      116.97     10.24 o
  -2   3   8      725.85      748.36     30.04 o
  -1   3   8       44.98       31.41      6.54 o
   0   3   8     1444.55     1573.97     53.67 o
   1   3   8      226.48      280.96     10.60 o
   2   3   8      776.87      827.23     18.86 o
   3   3   8       99.02       99.70      3.91 o
   4   3   8       71.89       70.46      3.57 o
   5   3   8      225.46      233.47      9.84 o
   6   3   8       89.31       78.01      7.28 o
   7   3   8       36.39       42.90     10.46 o
   8   3   8       55.52       56.76     11.99 o
   9   3   8        0.18       -8.72      8.31 o
  10   3   8        2.65       -3.02      9.34 o
  -7   4   8        4.09       -8.06      7.91 o
  -6   4   8       39.46       41.50     10.80 o
  -5   4   8      192.91      182.13     14.17 o
  -4   4   8      609.06      593.69     27.37 o
  -3   4   8       22.49        7.22      5.92 o
  -2   4   8     1074.13     1185.51     43.93 o
  -1   4   8       27.29       33.41      6.72 o
   0   4   8        0.23       -4.76      3.18 o
   1   4   8       22.19       21.15      3.86 o
   2   4   8      264.07      221.51      8.56 o
   3   4   8       47.39       37.72      4.65 o
   4   4   8       64.96       73.18     12.84 o
   5   4   8        4.07        3.70      6.90 o
   6   4   8        4.30       -0.12      3.74 o
   7   4   8      103.64      111.07      9.50 o
   8   4   8        1.72      -10.13      6.76 o
   9   4   8       31.10       20.95     10.09 o
  10   4   8        0.00      -10.90     10.31 o
  -7   5   8        4.96        5.95      6.67 o
  -6   5   8       15.32       30.08     10.55 o
  -5   5   8        9.37        9.46      8.03 o
  -4   5   8      315.46      325.35     19.12 o
  -3   5   8      115.53      115.38     10.87 o
  -2   5   8        7.18       -4.05      4.39 o
  -1   5   8       75.06       69.74      9.18 o
   0   5   8        2.78        1.87      3.55 o
   1   5   8      491.92      504.90     15.24 o
   2   5   8      208.37      171.76      7.74 o
   3   5   8      605.14      636.29     18.29 o
   4   5   8      141.11      167.61      8.01 o
   5   5   8      100.83      100.46      6.78 o
   6   5   8       19.97       14.32      4.82 o
   7   5   8      194.75      186.74      9.90 o
   8   5   8       69.04       84.19     13.67 o
   9   5   8       32.01       29.36     12.08 o
  10   5   8       22.75       17.96     12.14 o
  -6   6   8       43.33       25.46     12.41 o
  -5   6   8       67.26       78.89      9.87 o
  -4   6   8      138.66      129.77     12.47 o
  -3   6   8        2.87       -0.56      6.13 o
  -2   6   8       31.25       33.28      7.66 o
  -1   6   8      192.62      165.91     11.92 o
   0   6   8      242.60      274.09     10.27 o
   1   6   8      440.22      525.90     15.68 o
   2   6   8       79.56       84.31      5.71 o
   3   6   8        6.47        5.81      3.42 o
   4   6   8      166.37      162.36      8.18 o
   5   6   8      120.89      125.25      9.64 o
   6   6   8      141.72      144.96      8.58 o
   7   6   8       36.00       26.74      5.97 o
   8   6   8        2.33        1.38      4.69 o
   9   6   8        0.30        2.12      8.97 o
  10   6   8       40.59       34.81     12.33 o
  -6   7   8        3.67       -4.82      6.42 o
  -5   7   8        4.38        6.37      6.36 o
  -4   7   8      121.80      125.68      9.88 o
  -3   7   8       51.50       37.03      6.67 o
  -2   7   8        5.84        0.01      4.42 o
  -1   7   8       56.23       65.22      6.72 o
   0   7   8       86.72       99.40      6.32 o
   1   7   8      233.48      191.75     12.55 o
   2   7   8        0.34        0.63      3.15 o
   3   7   8        6.73       -2.89      3.60 o
   4   7   8      175.46      182.35      8.79 o
   5   7   8       86.65       69.19      8.76 o
   6   7   8       72.46       98.44      8.49 o
   7   7   8        3.90        1.63      4.59 o
   8   7   8       27.48       25.52      6.39 o
   9   7   8      116.62      146.36     17.62 o
  -5   8   8       18.19       20.18     10.31 o
  -4   8   8        6.15        5.76      6.04 o
  -3   8   8        9.45        8.64      6.87 o
  -2   8   8       21.05       12.66      4.89 o
  -1   8   8        4.24        2.32      4.01 o
   0   8   8      159.52      144.87     11.58 o
   1   8   8       34.93       31.57      7.94 o
   2   8   8        8.30       13.45      6.57 o
   3   8   8       43.36       45.77      6.07 o
   4   8   8       97.37       92.25      7.24 o
   5   8   8       83.89       91.74      8.15 o
   6   8   8       95.73      113.56      7.85 o
   7   8   8        0.60        2.27      4.85 o
   8   8   8       40.56       42.50      7.98 o
   9   8   8        8.07       -0.52      6.23 o
  -5   9   8        5.77        0.40     10.87 o
  -4   9   8        7.95       17.14      6.77 o
  -3   9   8        9.91        5.65      5.48 o
  -2   9   8      426.59      336.13     13.96 o
  -1   9   8        2.84       -4.30      5.70 o
   0   9   8        0.01       -3.52      4.79 o
   1   9   8        0.36       -6.07      5.60 o
   2   9   8      153.99      150.19     12.58 o
   3   9   8      182.70      243.09     16.07 o
   4   9   8       27.10       24.55      5.52 o
   5   9   8       60.26       73.30      7.95 o
   6   9   8        1.05       -3.92      4.19 o
   7   9   8        0.11       -6.40      4.52 o
   8   9   8       56.15       81.96      9.56 o
   9   9   8        0.04        2.55      9.06 o
  -4  10   8        1.36       -8.42      5.61 o
  -3  10   8       19.69       18.57      6.78 o
  -2  10   8       84.18       99.72     13.61 o
  -1  10   8      118.61      106.70     11.36 o
   0  10   8      176.22      158.56     13.11 o
   1  10   8       40.34       42.50     10.03 o
   2  10   8      286.56      292.32     18.24 o
   3  10   8      698.93      752.16     33.47 o
   4  10   8      136.05      149.37     12.94 o
   5  10   8       18.89       16.87      5.59 o
   6  10   8       82.13       85.51      8.85 o
   7  10   8       43.97       35.87      9.95 o
   8  10   8       20.29       20.86      9.84 o
   9  10   8        0.82        8.56      9.96 o
  -3  11   8        3.44        9.40      8.50 o
  -2  11   8       45.52       38.61     10.59 o
  -1  11   8       66.03       62.17     12.02 o
   0  11   8        0.92       -9.03      6.76 o
   1  11   8      232.36      220.71     16.13 o
   2  11   8       62.48       56.88     11.92 o
   3  11   8        0.36       -9.00      6.69 o
   4  11   8        6.88        4.36      7.63 o
   5  11   8        1.61       -6.48      4.49 o
   6  11   8       21.49       15.24      6.01 o
   7  11   8        1.06        8.50      8.16 o
   8  11   8        0.62        3.46      8.69 o
  -2  12   8        9.92        6.91      9.28 o
  -1  12   8        1.60       -1.37      8.56 o
   0  12   8       25.14       25.62     10.34 o
   1  12   8        2.90       -3.80      7.50 o
   2  12   8       11.18       11.74      8.25 o
   3  12   8      188.45      163.58     15.16 o
   4  12   8      119.78      145.43     17.90 o
   5  12   8        6.14       -1.90      7.75 o
   6  12   8       23.10       17.12      9.96 o
   7  12   8        6.40       10.62      9.96 o
  -1  13   8       13.00        6.63      9.62 o
   0  13   8       10.75        8.90      9.25 o
   1  13   8       27.70       24.35     10.27 o
   2  13   8        4.04       -6.51      7.50 o
   3  13   8       25.40       22.67     10.55 o
   4  13   8        0.19       -5.20      8.16 o
   5  13   8        2.83       -7.69      8.28 o
   6  13   8        1.71       -6.76      7.85 o
   7  13   8        5.94        8.90     10.52 o
   1  14   8       11.40       18.96     10.21 o
   2  14   8       15.70       10.90     10.40 o
   3  14   8        0.52        2.09      8.97 o
   4  14   8        0.22        1.46     10.06 o
   5  14   8       65.14       93.74     16.84 o
  -4 -13   9       12.10       18.84      7.18 o
  -3 -13   9        0.32        3.86      9.78 o
  -2 -13   9       15.22       11.18     10.34 o
  -1 -13   9        8.46       -2.37      7.88 o
   0 -13   9        3.05       -2.68      7.88 o
   1 -13   9       50.17       57.54     12.39 o
  -5 -12   9        0.26       -3.35      5.97 o
  -4 -12   9       17.23       22.84      8.22 o
  -3 -12   9        0.40        5.69      5.97 o
  -2 -12   9        2.15       -5.60      7.69 o
  -1 -12   9        0.03        3.42      8.09 o
   0 -12   9       32.63       31.10      9.84 o
   1 -12   9       16.71       16.22      9.53 o
   2 -12   9        1.94        2.40      8.19 o
   3 -12   9       29.60       28.08     10.24 o
  -6 -11   9        6.24        3.21      9.71 o
  -5 -11   9        0.01       -4.44      6.09 o
  -4 -11   9        1.95        0.09      5.67 o
  -3 -11   9        4.83        4.21      8.70 o
  -2 -11   9        0.18       -1.09      8.34 o
  -1 -11   9       73.32       83.06     13.05 o
   0 -11   9       26.94       21.51      9.31 o
   1 -11   9       58.61       54.42     11.61 o
   2 -11   9        0.90       -8.84      6.57 o
   3 -11   9       92.42      120.18     15.07 o
   4 -11   9       32.15       40.44     11.46 o
  -6 -10   9       17.41       42.48      9.91 o
  -5 -10   9        0.30        1.66      6.15 o
  -4 -10   9        6.60        5.35      6.38 o
  -3 -10   9      114.97      127.13     10.18 o
  -2 -10   9      185.64      178.72     13.67 o
  -1 -10   9      119.19      108.91     11.92 o
   0 -10   9       29.00       29.27      9.00 o
   1 -10   9       54.26       53.55     11.02 o
   2 -10   9       14.92       15.88      8.34 o
   3 -10   9       51.37       66.88     11.99 o
   4 -10   9        6.29       -0.19      8.25 o
   5 -10   9        0.29      -12.28      8.19 o
  -7  -9   9       12.03       15.05     10.31 o
  -6  -9   9        0.19       -8.12      5.41 o
  -5  -9   9       30.73       31.26      7.17 o
  -4  -9   9      478.28      483.94     27.96 o
  -3  -9   9        0.98        0.25      4.87 o
  -2  -9   9       18.07        0.26      4.47 o
  -1  -9   9        0.22       -1.97      4.00 o
   0  -9   9       79.89       82.32     11.49 o
   1  -9   9        8.80       -3.05      5.42 o
   2  -9   9      205.63      226.00     15.54 o
   3  -9   9       47.54       38.23      9.62 o
   4  -9   9       79.96       76.43     12.55 o
   5  -9   9       10.80       16.16      9.43 o
   6  -9   9        0.01       -8.06      9.09 o
  -7  -8   9        6.35        6.15     16.27 o
  -6  -8   9       13.35        1.20      6.62 o
  -5  -8   9        0.29        1.01      4.92 o
  -4  -8   9      162.71      170.24     12.48 o
  -3  -8   9       71.52       64.20      8.42 o
  -2  -8   9       20.92        7.69      6.79 o
  -1  -8   9       36.67       28.21      8.09 o
   0  -8   9      137.24      133.81     11.68 o
   1  -8   9        4.41        7.19      5.82 o
   2  -8   9        0.33        3.49      5.57 o
   3  -8   9       59.68       79.76     12.08 o
   4  -8   9       12.97        8.41      7.63 o
   5  -8   9       52.72       71.79     13.20 o
   6  -8   9       20.92       24.75     11.21 o
  -7  -7   9       15.77       11.74      7.35 o
  -6  -7   9       86.13       87.95     11.05 o
  -5  -7   9       32.34       44.80      9.14 o
  -4  -7   9      177.51      207.42      9.43 o
  -3  -7   9        6.82        6.42      3.92 o
  -2  -7   9       36.64       32.35      4.74 o
  -1  -7   9       31.86       28.44      4.13 o
   0  -7   9      186.46      206.22      7.30 o
   1  -7   9      268.32      281.61     16.19 o
   2  -7   9        0.42        0.97      4.79 o
   3  -7   9        0.04       -1.99      5.54 o
   4  -7   9       40.94       21.61      8.47 o
   5  -7   9        9.90        0.40      7.07 o
   6  -7   9       10.38       13.05      9.03 o
   7  -7   9       13.49       20.67     11.33 o
  -8  -6   9       13.38       25.81     12.27 o
  -7  -6   9        3.75       -1.58      6.01 o
  -6  -6   9        5.81        0.05     11.54 o
  -5  -6   9       77.75       81.06      7.69 o
  -4  -6   9        0.28       -5.27      3.52 o
  -3  -6   9      162.72      161.91      7.51 o
  -2  -6   9      260.78      234.76      8.47 o
  -1  -6   9      310.46      307.04      9.40 o
   0  -6   9       53.31       54.69      4.59 o
   1  -6   9       42.61       58.39      5.66 o
   2  -6   9      165.74      168.63      8.30 o
   3  -6   9        5.93        2.15      5.32 o
   4  -6   9       22.99       41.28      8.50 o
   5  -6   9       57.24       41.00      9.56 o
   6  -6   9       37.84       32.91     10.49 o
   7  -6   9        0.82       -5.98      7.72 o
  -8  -5   9       26.03       31.13     12.20 o
  -7  -5   9       52.46       62.61     13.92 o
  -6  -5   9        3.33        2.21      9.59 o
  -5  -5   9       78.12      100.37      9.45 o
  -4  -5   9      267.74      253.36      9.86 o
  -3  -5   9       34.15       32.73      4.74 o
  -2  -5   9       65.32       69.25      5.70 o
  -1  -5   9        0.69        0.52      2.26 o
   0  -5   9        7.82        2.45      2.34 o
   1  -5   9      144.14      158.29      5.84 o
   2  -5   9      209.95      223.37      9.29 o
   3  -5   9       26.04       28.92      6.69 o
   4  -5   9       86.11       83.63     10.03 o
   5  -5   9        0.00       -3.39      5.73 o
   6  -5   9       61.13       67.75     11.05 o
   7  -5   9       49.94       31.04      9.84 o
   8  -5   9        1.56       -0.19      9.43 o
  -8  -4   9        0.07      -11.11      7.78 o
  -7  -4   9       16.74       11.02      9.15 o
  -6  -4   9       85.66       93.53     14.82 o
  -5  -4   9       12.46       10.77      7.63 o
  -4  -4   9        0.92       -4.32      3.50 o
  -3  -4   9        0.18       -3.06      5.88 o
  -2  -4   9      118.46      123.40      7.65 o
  -1  -4   9      192.26      196.17      6.43 o
   0  -4   9       19.25       13.27      3.58 o
   1  -4   9        0.12       -1.44      1.99 o
   2  -4   9      108.86       77.67      3.98 o
   3  -4   9       12.69        7.06      3.80 o
   4  -4   9        0.32       -0.56      4.70 o
   5  -4   9        1.22        1.28      5.29 o
   6  -4   9      347.46      335.09     18.90 o
   7  -4   9       23.44       29.55      9.09 o
   8  -4   9       45.70       51.12     11.96 o
  -8  -3   9        4.36        2.77      9.06 o
  -7  -3   9        0.07       -1.59      8.06 o
  -6  -3   9        0.03       -9.01      6.01 o
  -5  -3   9       15.35       12.33      7.16 o
  -4  -3   9        0.20       -2.99      5.51 o
  -3  -3   9       25.68       28.96      5.50 o
  -2  -3   9      159.71      159.06     15.69 o
  -1  -3   9      253.88      270.81      7.82 o
   0  -3   9       22.55       13.04      2.57 o
   1  -3   9       28.02       19.14      2.89 o
   2  -3   9       94.62       82.57      4.26 o
   3  -3   9        0.20       -3.47      6.02 o
   4  -3   9      155.83      150.11      7.87 o
   5  -3   9       19.76       25.31      6.60 o
   6  -3   9      104.88      122.82     11.11 o
   7  -3   9       15.97       24.32      9.12 o
   8  -3   9        0.91       -3.30      7.32 o
   9  -3   9        0.59       -7.47      7.29 o
  -8  -2   9        0.84       -4.67      8.62 o
  -7  -2   9       14.98       17.37      9.18 o
  -6  -2   9       47.04       65.82     12.39 o
  -5  -2   9        0.40       -0.68      6.04 o
  -4  -2   9      309.95      268.47     16.94 o
  -3  -2   9       86.21       82.44      8.81 o
  -2  -2   9      408.22      424.67     14.76 o
  -1  -2   9       41.03       48.80      3.97 o
   0  -2   9       55.56       54.54      3.97 o
   1  -2   9       54.21       59.07      4.99 o
   2  -2   9       67.20       86.36      4.02 o
   3  -2   9      145.34      127.73      4.80 o
   4  -2   9        0.05       -0.51      4.17 o
   5  -2   9       65.22       55.75     15.55 o
   6  -2   9       50.56       41.35      7.91 o
   7  -2   9        3.34       -7.10      6.29 o
   8  -2   9       31.70       27.90      8.37 o
  -8  -1   9        7.55        4.67      9.31 o
  -7  -1   9       11.52       12.05      8.44 o
  -6  -1   9       10.04        8.09      7.47 o
  -5  -1   9        0.00       -6.63      5.48 o
  -4  -1   9       77.26       85.71     11.64 o
  -3  -1   9       13.67        4.95      4.89 o
  -2  -1   9      107.07      116.13      7.04 o
  -1  -1   9     1321.83     1330.09     26.72 o
   0  -1   9       47.35       47.48      3.66 o
   1  -1   9        2.34       -0.52      1.89 o
   2  -1   9        6.66        2.90      2.24 o
   3  -1   9     2892.35     2911.75     53.19 o
   4  -1   9       58.20       64.40      6.06 o
   5  -1   9      437.01      462.04     27.01 o
   6  -1   9       53.10       73.02     11.16 o
   7  -1   9        2.69        0.24      7.78 o
   8  -1   9        6.95       -0.40      8.66 o
   9  -1   9       63.22       80.45     15.94 o
  -8   0   9        7.19       -7.25      8.25 o
  -7   0   9        5.17       -0.62      8.28 o
  -6   0   9        1.27       -9.43      6.29 o
  -5   0   9       48.19       41.50      9.71 o
  -4   0   9        0.05       -4.92      4.83 o
  -3   0   9        3.93        7.47      5.51 o
  -2   0   9       36.20       23.41      6.20 o
  -1   0   9        8.41        5.36      3.16 o
   0   0   9        0.31        3.11      2.22 o
   1   0   9        0.90       -0.86      3.28 o
   2   0   9     2176.47     2454.75     45.37 o
   3   0   9      816.37      918.30     18.99 o
   4   0   9     1773.27     1768.07     33.83 o
   5   0   9        6.35        2.68      3.35 o
   6   0   9      137.68      132.44     15.07 o
   7   0   9       15.46        5.29      8.66 o
   8   0   9        7.61        2.24      8.66 o
   9   0   9        0.02       -9.78      8.37 o
  -8   1   9       13.22        6.48     10.40 o
  -7   1   9       10.94       14.48     10.09 o
  -6   1   9       27.39       29.86      9.81 o
  -5   1   9       36.42       20.83      8.37 o
  -4   1   9       13.82       31.38      8.66 o
  -3   1   9       83.80       69.49      9.93 o
  -2   1   9      259.81      210.65     13.20 o
  -1   1   9      130.19      111.46      8.66 o
   0   1   9      415.45      472.12     11.55 o
   1   1   9      266.91      264.22      7.67 o
   2   1   9      136.58      132.10      5.85 o
   3   1   9     1198.97     1147.49     22.96 o
   4   1   9      148.85      142.26      5.36 o
   5   1   9      264.32      260.53      7.84 o
   6   1   9      221.37      244.09     17.47 o
   7   1   9       64.57       63.08     12.89 o
   8   1   9        0.24      -12.84      8.56 o
   9   1   9       14.50        8.09     10.46 o
  -7   2   9        5.51       -2.74      7.81 o
  -6   2   9       11.11        5.85      7.66 o
  -5   2   9      130.38      130.82     12.52 o
  -4   2   9      745.68      766.64     33.10 o
  -3   2   9       26.51       34.47      8.19 o
  -2   2   9      305.58      298.23     16.44 o
  -1   2   9       37.56       45.92      7.22 o
   0   2   9      619.52      783.94     21.07 o
   1   2   9       62.47       62.97      4.09 o
   2   2   9     1381.74     1458.84     28.34 o
   3   2   9        9.01        7.39      2.28 o
   4   2   9      359.37      357.84     11.88 o
   5   2   9        3.04       -1.92      5.62 o
   6   2   9        0.11       -0.75      6.60 o
   7   2   9       44.48       18.96      9.78 o
   8   2   9       33.57       30.67     11.18 o
   9   2   9       26.50       16.53     10.27 o
  10   2   9       33.88       27.68     12.20 o
  -7   3   9       23.75       17.43     10.31 o
  -6   3   9        4.60       -1.06      7.57 o
  -5   3   9        9.04       14.01      8.03 o
  -4   3   9      523.58      533.04     26.15 o
  -3   3   9      178.55      150.10     11.96 o
  -2   3   9      327.26      342.97     17.90 o
  -1   3   9       51.14       63.58      8.34 o
   0   3   9      218.59      203.24     12.24 o
   1   3   9        1.67        5.04      5.87 o
   2   3   9      165.37      163.81      5.62 o
   3   3   9      103.94       86.03      3.92 o
   4   3   9       11.91       29.44      5.17 o
   5   3   9      117.94      115.92      7.07 o
   6   3   9       85.28       79.78      9.46 o
   7   3   9       41.48       53.83     11.71 o
   8   3   9       51.47       50.59     11.74 o
   9   3   9        5.70        0.75      9.34 o
  10   3   9        6.73       -2.52     10.43 o
  -7   4   9        0.42      -10.15      7.72 o
  -6   4   9        1.38       -0.65      7.63 o
  -5   4   9        0.97       -2.90      6.35 o
  -4   4   9       11.28       11.30      7.38 o
  -3   4   9      120.29      116.04     11.24 o
  -2   4   9      628.80      623.77     27.40 o
  -1   4   9      498.22      494.22     22.67 o
   0   4   9       32.99       39.79      7.07 o
   1   4   9       13.69        9.86      3.42 o
   2   4   9       99.15       91.48      5.69 o
   3   4   9        6.42       18.92      4.70 o
   4   4   9      223.60      191.98      8.65 o
   5   4   9       23.92       23.48      4.92 o
   6   4   9       15.71       10.53      4.69 o
   7   4   9       98.36      113.70     14.45 o
   8   4   9        9.30       -3.52      9.06 o
   9   4   9        7.64       10.12      9.28 o
  10   4   9        5.70        7.38     10.99 o
  -6   5   9        2.22       -9.90      6.60 o
  -5   5   9       87.27       83.97     13.45 o
  -4   5   9       59.45       85.93     12.55 o
  -3   5   9      130.35      135.90     12.05 o
  -2   5   9      173.80      176.28     12.92 o
  -1   5   9      245.84      254.49     15.04 o
   0   5   9       45.56       44.05      8.06 o
   1   5   9      551.85      565.57     17.03 o
   2   5   9      151.11      134.01     12.52 o
   3   5   9      166.35      140.67      7.28 o
   4   5   9      274.34      274.15     10.84 o
   5   5   9      197.15      176.69      8.93 o
   6   5   9       85.49       91.20     12.17 o
   7   5   9        0.24       -2.51      4.56 o
   8   5   9      146.71      139.45     14.04 o
   9   5   9        2.06       -4.02      8.75 o
  10   5   9        3.24       -6.16      9.37 o
  -6   6   9       18.99       32.96      8.29 o
  -5   6   9        0.46        1.38      5.80 o
  -4   6   9        0.72        4.30      6.54 o
  -3   6   9        0.56       -6.04      5.45 o
  -2   6   9      103.60       97.76     10.15 o
  -1   6   9        9.04       12.61      6.35 o
   0   6   9      447.63      392.19     19.61 o
   1   6   9       43.82       21.67      6.60 o
   2   6   9       53.69       65.16      6.32 o
   3   6   9      207.77      193.48      9.11 o
   4   6   9       58.74       79.76      7.13 o
   5   6   9       21.71        5.73      4.35 o
   6   6   9        3.72       -1.04      4.50 o
   7   6   9       75.63       70.70      8.67 o
   8   6   9       92.70      114.07     10.39 o
   9   6   9        5.63        1.37      9.90 o
  -5   7   9       24.92       30.26      7.87 o
  -4   7   9        1.62        1.85      9.04 o
  -3   7   9       19.23       11.31      5.65 o
  -2   7   9        0.17       -2.02      5.74 o
  -1   7   9      205.08      193.13      9.55 o
   0   7   9      560.19      570.82     17.39 o
   1   7   9       18.70        9.50      6.07 o
   2   7   9       22.99       23.48      7.46 o
   3   7   9       40.48       38.11      5.67 o
   4   7   9       15.91       15.87      4.71 o
   5   7   9       80.69       85.70      8.01 o
   6   7   9       61.46       56.94      7.29 o
   7   7   9       48.50       43.01      7.12 o
   8   7   9       49.05       50.77      8.01 o
   9   7   9        0.74       -6.16      9.28 o
  -5   8   9        0.35       -7.96      5.86 o
  -4   8   9        3.64        1.97      5.71 o
  -3   8   9       28.11       17.22      6.33 o
  -2   8   9        0.85        4.30      5.12 o
  -1   8   9       14.27        4.72      4.56 o
   0   8   9       17.97        7.69      6.88 o
   1   8   9       61.75       82.22     10.99 o
   2   8   9      100.08      100.62     10.40 o
   3   8   9      185.27      165.64      8.82 o
   4   8   9       11.08        3.94      4.42 o
   5   8   9        5.86       -3.63      4.16 o
   6   8   9        3.90       -0.87      9.56 o
   7   8   9      204.42      220.14     11.52 o
   8   8   9        0.25       -0.43      6.20 o
   9   8   9       14.43        6.38      6.76 o
  -4   9   9       14.82       12.97      7.11 o
  -3   9   9       44.74       60.21      8.60 o
  -2   9   9       21.53       27.77      9.00 o
  -1   9   9       88.18      103.55     11.08 o
   0   9   9      118.91      117.19     13.92 o
   1   9   9      245.47      231.17     15.69 o
   2   9   9      185.76      186.18     14.51 o
   3   9   9        0.87        7.47      7.35 o
   4   9   9       12.94        6.50      4.52 o
   5   9   9       67.04       86.93     15.43 o
   6   9   9        3.10        0.44      4.43 o
   7   9   9       24.03       18.23      6.19 o
   8   9   9        4.91        5.78      5.83 o
   9   9   9        8.53        2.14      6.31 o
  -4  10   9        0.03       -1.69      7.69 o
  -3  10   9        8.72       -0.93      7.94 o
  -2  10   9       11.66       13.67      8.62 o
  -1  10   9       56.67       53.99     11.99 o
   0  10   9       12.37        5.26      7.10 o
   1  10   9       88.17      117.13     14.29 o
   2  10   9       10.74       20.89      9.18 o
   3  10   9       83.02       81.88     13.17 o
   4  10   9       86.94       99.29      9.16 o
   5  10   9        3.71       -2.42      4.83 o
   6  10   9       21.73       24.42      7.57 o
   7  10   9        3.36        6.82      5.70 o
   8  10   9       30.99       18.04      7.72 o
  -3  11   9        8.39        2.12      9.06 o
  -2  11   9       24.15       29.48     10.96 o
  -1  11   9        0.20       -2.46      7.91 o
   0  11   9       20.91       32.60     10.37 o
   1  11   9       43.71       40.54     10.77 o
   2  11   9       11.58        6.94      8.25 o
   3  11   9        3.80        7.78      8.44 o
   4  11   9      214.22      251.31     18.59 o
   5  11   9       23.30       29.77     10.35 o
   6  11   9        0.02       -3.21      4.81 o
   7  11   9        6.05        1.03      5.58 o
   8  11   9       21.33       15.69     10.59 o
  -2  12   9        1.50      -12.42      8.28 o
  -1  12   9       10.02       20.11     10.83 o
   0  12   9       40.44       32.57     11.39 o
   1  12   9       42.36       55.67     12.30 o
   2  12   9       34.22       41.44     10.62 o
   3  12   9      184.64      168.40     15.32 o
   4  12   9      179.38      219.21     17.81 o
   5  12   9        5.45       12.39      8.81 o
   6  12   9        4.91        1.76      5.34 o
   7  12   9        9.50        7.25      8.94 o
   0  13   9        6.94       16.19     10.59 o
   1  13   9        3.45        5.70      9.00 o
   2  13   9        0.02        7.41      8.87 o
   3  13   9       45.56       54.83     13.20 o
   4  13   9        7.48        9.40      9.87 o
   5  13   9        1.00       -1.84      9.09 o
   6  13   9       45.43       38.29     11.64 o
   2  14   9       16.58        5.17     10.12 o
   3  14   9       12.87        9.50     10.62 o
   4  14   9       21.84       19.58     10.93 o
  -2 -13  10        1.85       -0.16      9.78 o
  -1 -13  10        2.95       -5.98      7.85 o
   0 -13  10        6.52       15.16      9.43 o
  -4 -12  10        7.22        2.34      6.17 o
  -3 -12  10       33.99       43.77     11.99 o
  -2 -12  10       10.13       -1.28      7.60 o
  -1 -12  10        7.41        6.32      8.41 o
   0 -12  10       24.18       14.94      9.28 o
   1 -12  10       49.47       38.14     11.30 o
   2 -12  10        6.48        3.36      9.40 o
  -5 -11  10        6.30        7.54      7.39 o
  -4 -11  10        1.70       -3.39      8.31 o
  -3 -11  10        5.51        3.57      7.18 o
  -2 -11  10        0.00       -2.37      8.25 o
  -1 -11  10        3.78       16.19      8.97 o
   0 -11  10       74.95       65.88     12.20 o
   1 -11  10       32.41       45.70     11.11 o
   2 -11  10        0.13       -1.99      7.53 o
   3 -11  10       20.18       25.59     10.90 o
  -6 -10  10        1.97        2.75      6.47 o
  -5 -10  10        1.41       -6.06      6.00 o
  -4 -10  10        5.86        3.92      5.38 o
  -3 -10  10        2.66       -6.17      4.53 o
  -2 -10  10      183.75      170.15     16.00 o
  -1 -10  10      108.96      122.92     15.01 o
   0 -10  10        0.85       -4.23      6.51 o
   1 -10  10        2.55       -7.41      6.44 o
   2 -10  10       19.42       18.31      8.22 o
   3 -10  10        1.45       -8.03      7.66 o
   4 -10  10       52.62       65.88     12.95 o
  -6  -9  10        5.04       -0.90      5.73 o
  -5  -9  10       34.80       44.27     11.56 o
  -4  -9  10        0.08        3.52      5.13 o
  -3  -9  10       97.33      132.26      9.36 o
  -2  -9  10       63.47       76.41      7.35 o
  -1  -9  10        2.43       13.29      7.57 o
   0  -9  10       17.85       13.29      7.57 o
   1  -9  10        4.08        2.27      7.04 o
   2  -9  10       17.19       14.94      7.38 o
   3  -9  10        8.15       16.66      8.28 o
   4  -9  10       42.21       59.75     11.83 o
   5  -9  10       11.16       13.70      9.46 o
  -7  -8  10        4.05        4.55      7.42 o
  -6  -8  10       23.96       17.00      7.86 o
  -5  -8  10       36.84       43.56      7.14 o
  -4  -8  10      207.19      227.30     10.38 o
  -3  -8  10       38.29       54.42      8.17 o
  -2  -8  10       27.48       28.77      5.16 o
  -1  -8  10       65.76       67.53      6.26 o
   0  -8  10      193.89      165.04     13.64 o
   1  -8  10        2.26       -4.73      5.39 o
   2  -8  10       22.29       24.41      8.03 o
   3  -8  10       31.85       36.68      9.09 o
   4  -8  10        1.41        7.19      7.53 o
   5  -8  10        7.73       -4.70      7.19 o
   6  -8  10        2.96        5.36      9.43 o
  -7  -7  10        5.13       10.10      9.57 o
  -6  -7  10       41.45       45.95      8.98 o
  -5  -7  10       55.37       59.20      8.20 o
  -4  -7  10       15.33        7.22      4.81 o
  -3  -7  10      425.46      431.03     13.37 o
  -2  -7  10       50.80       63.63      6.11 o
  -1  -7  10       17.03       12.92      3.63 o
   0  -7  10       12.14        7.51      3.36 o
   1  -7  10       32.45       36.64      8.28 o
   2  -7  10       29.54       25.32     12.19 o
   3  -7  10        0.03        2.12      6.01 o
   4  -7  10       42.99       31.91      9.37 o
   5  -7  10        0.72       -6.60      6.82 o
   6  -7  10        0.12       -7.13      8.25 o
   7  -7  10        0.67      -10.03      8.28 o
  -7  -6  10        9.66        7.78     10.18 o
  -6  -6  10        0.06       -5.82      5.11 o
  -5  -6  10       39.89       51.08      8.36 o
  -4  -6  10       16.94       11.87      4.72 o
  -3  -6  10       27.94       35.29      5.39 o
  -2  -6  10        7.93        2.79      3.17 o
  -1  -6  10       91.75       76.19      5.74 o
   0  -6  10        9.28       11.46      4.35 o
   1  -6  10      142.79      137.17      8.55 o
   2  -6  10        3.95       -4.92      3.28 o
   3  -6  10       28.23       27.85      7.77 o
   4  -6  10        8.58        7.94      6.76 o
   5  -6  10       73.07       82.32     11.74 o
   6  -6  10       44.25       36.24     10.77 o
   7  -6  10        4.35        5.76      9.74 o
  -7  -5  10       56.45       62.70     14.41 o
  -6  -5  10       18.93        6.63      8.90 o
  -5  -5  10       10.98       12.70      9.09 o
  -4  -5  10      386.31      435.90     17.49 o
  -3  -5  10        9.84       12.52      5.15 o
  -2  -5  10        2.99        1.20      7.38 o
  -1  -5  10       46.28       31.20      5.45 o
   0  -5  10       17.87       11.17      2.85 o
   1  -5  10       25.04       14.85      3.16 o
   2  -5  10      108.31       94.31     12.22 o
   3  -5  10        6.18       10.31      6.27 o
   4  -5  10        6.19       -0.87      5.32 o
   5  -5  10       12.16        2.52      6.54 o
   6  -5  10       15.55       16.07      8.56 o
   7  -5  10        4.10       -2.99      8.37 o
   8  -5  10       15.05       30.88     11.55 o
  -8  -4  10        3.90       -1.74      8.84 o
  -7  -4  10        1.32        6.38      9.40 o
  -6  -4  10       33.38       27.80     10.12 o
  -5  -4  10        1.01        2.68      6.79 o
  -4  -4  10        0.54        0.12      6.38 o
  -3  -4  10       48.05       48.71      6.76 o
  -2  -4  10        3.07        1.83      3.72 o
  -1  -4  10       13.27       10.11      3.66 o
   0  -4  10       21.13       21.97      3.17 o
   1  -4  10       69.37       71.86      5.65 o
   2  -4  10      193.13      184.73      8.35 o
   3  -4  10      145.53      141.86      7.86 o
   4  -4  10      120.74      105.79      7.31 o
   5  -4  10       16.07       16.78      6.60 o
   6  -4  10       41.99       46.48     10.06 o
   7  -4  10        1.20        4.79      7.94 o
   8  -4  10       27.28       40.69     10.90 o
  -8  -3  10        2.44        7.72      9.68 o
  -7  -3  10        1.55       -6.13      7.72 o
  -6  -3  10       54.20       49.44     11.18 o
  -5  -3  10       54.43       53.05     11.39 o
  -4  -3  10       16.25       18.80      8.06 o
  -3  -3  10       21.93       27.49      5.87 o
  -2  -3  10       51.33       70.26      7.20 o
  -1  -3  10       14.86       20.89      5.80 o
   0  -3  10       21.26       24.47      3.16 o
   1  -3  10      128.26      137.42      5.46 o
   2  -3  10       50.32       47.94      3.96 o
   3  -3  10       26.59       29.04      4.74 o
   4  -3  10       41.69       39.45      5.59 o
   5  -3  10      119.11      121.31      7.99 o
   6  -3  10        0.06       -3.78      4.33 o
   7  -3  10        0.05       -1.00      7.13 o
   8  -3  10        1.83       -2.55      7.44 o
  -8  -2  10        0.04      -10.60      7.07 o
  -7  -2  10        0.74       -4.45      7.38 o
  -6  -2  10       23.22        9.90      8.03 o
  -5  -2  10      129.38      135.15     13.29 o
  -4  -2  10       25.26       31.63      8.78 o
  -3  -2  10        9.26       10.03      6.07 o
  -2  -2  10      120.18      106.18      7.11 o
  -1  -2  10       14.13       18.15      3.19 o
   0  -2  10       20.89       11.09      2.61 o
   1  -2  10        7.48        5.60      2.41 o
   2  -2  10       56.05       47.92      6.66 o
   3  -2  10       59.18       72.68      9.42 o
   4  -2  10      662.92      672.22     19.72 o
   5  -2  10        1.79       -5.63      3.75 o
   6  -2  10       11.39        6.89      4.94 o
   7  -2  10       58.95       67.11      8.02 o
   8  -2  10        1.66        3.86      8.53 o
   9  -2  10        8.02        5.32     10.62 o
  -7  -1  10       36.42       54.39     12.83 o
  -6  -1  10       13.53       25.16     10.03 o
  -5  -1  10      284.72      289.20     19.18 o
  -4  -1  10        0.79       -6.77      4.51 o
  -3  -1  10        0.03       -1.00      3.77 o
  -2  -1  10       26.71       27.56      5.05 o
  -1  -1  10       49.51       61.13      5.05 o
   0  -1  10       55.12       67.42      5.81 o
   1  -1  10      379.20      410.92     10.53 o
   2  -1  10        6.35        4.28      2.37 o
   3  -1  10      155.75      141.49      7.96 o
   4  -1  10        0.18       -0.12      3.36 o
   5  -1  10       85.86       88.89      7.48 o
   6  -1  10      128.65      121.13      8.27 o
   7  -1  10        6.98        7.19      8.56 o
   8  -1  10       10.42       -1.68      9.09 o
   9  -1  10        0.22       -0.50      9.15 o
  -7   0  10        4.43       -6.57      8.31 o
  -6   0  10       25.01       30.70     10.34 o
  -5   0  10      144.25      150.16     14.04 o
  -4   0  10        2.62        3.77      6.26 o
  -3   0  10      134.33      140.44     11.58 o
  -2   0  10      168.38      152.84     11.52 o
  -1   0  10       43.26       30.24      4.81 o
   0   0  10        0.81       -1.24      2.11 o
   1   0  10       10.24       12.28      5.08 o
   2   0  10       54.47       65.23      4.25 o
   3   0  10      117.01      110.31      4.90 o
   4   0  10      309.13      310.03      8.67 o
   5   0  10      275.74      254.44     13.98 o
   6   0  10        0.08       -2.48      3.94 o
   7   0  10       43.48       29.39     10.52 o
   8   0  10       79.79       95.14     16.03 o
   9   0  10        4.23       -0.06      9.84 o
  -7   1  10        6.95       -0.56      8.50 o
  -6   1  10       18.56       15.78      9.74 o
  -5   1  10       16.83       25.28      9.37 o
  -4   1  10       21.84       21.33      8.62 o
  -3   1  10      193.77      207.29     14.38 o
  -2   1  10       87.66      102.80      9.78 o
  -1   1  10      177.63      178.77     12.11 o
   0   1  10        0.18        1.21      2.26 o
   1   1  10        2.64       -2.79      1.86 o
   2   1  10       36.75       47.43      4.01 o
   3   1  10       17.13       21.39      3.10 o
   4   1  10      332.29      366.68      9.70 o
   5   1  10      126.77      108.19     11.49 o
   6   1  10       28.82       23.16      9.06 o
   7   1  10        6.38       -8.09      8.37 o
   8   1  10       20.16       14.38     10.37 o
   9   1  10       91.52      110.87     17.03 o
  -7   2  10       36.23       36.15     11.77 o
  -6   2  10       22.28       11.18      9.15 o
  -5   2  10        3.13        1.84      7.13 o
  -4   2  10       32.84       73.85     12.14 o
  -3   2  10      381.60      365.48     20.02 o
  -2   2  10       10.24       13.05      6.51 o
  -1   2  10      105.72       88.98      8.56 o
   0   2  10      150.39      155.06      8.39 o
   1   2  10      380.45      403.82     15.87 o
   2   2  10       12.42        5.54      2.60 o
   3   2  10       85.29       87.08      4.49 o
   4   2  10      533.55      511.38     16.95 o
   5   2  10        1.33        0.40      3.60 o
   6   2  10      245.18      275.13     18.80 o
   7   2  10      104.31      131.57     16.00 o
   8   2  10      187.48      191.54     17.22 o
   9   2  10        4.11        9.31     10.90 o
  -7   3  10        0.94      -10.06      8.78 o
  -6   3  10        0.77        2.46      8.81 o
  -5   3  10        8.41        1.09      7.60 o
  -4   3  10      181.46      161.74     13.73 o
  -3   3  10       22.34       32.13      8.47 o
  -2   3  10      323.05      295.99     16.69 o
  -1   3  10       18.78       15.04      6.07 o
   0   3  10      562.99      612.96     26.03 o
   1   3  10       13.65       15.62      8.22 o
   2   3  10      133.63      137.72      5.37 o
   3   3  10      209.01      204.31     14.48 o
   4   3  10      219.65      230.24      9.81 o
   5   3  10      255.08      246.78     10.63 o
   6   3  10      163.72      151.85      8.80 o
   7   3  10      236.24      248.79     18.96 o
   8   3  10       70.95       80.04     13.89 o
   9   3  10       39.85       43.18     13.85 o
  -6   4  10        1.09       -5.60      7.75 o
  -5   4  10       70.73       79.48     12.80 o
  -4   4  10       24.12       24.25      8.22 o
  -3   4  10      399.20      400.32     21.64 o
  -2   4  10      480.53      485.53     23.76 o
  -1   4  10       64.41       43.56      8.41 o
   0   4  10      335.93      386.06     19.15 o
   1   4  10      454.74      517.11     16.16 o
   2   4  10        3.84       -0.62      2.97 o
   3   4  10       86.95       82.30      5.80 o
   4   4  10       49.27       69.14      6.65 o
   5   4  10      475.20      471.04     16.47 o
   6   4  10      657.88      669.96     21.03 o
   7   4  10       41.65       38.11     10.87 o
   8   4  10       55.41       55.29     12.58 o
   9   4  10        0.86       -9.34      9.09 o
  -6   5  10        8.94        9.90      9.50 o
  -5   5  10        1.52       -4.70      6.88 o
  -4   5  10        4.54        8.41      7.25 o
  -3   5  10      137.27      129.11     12.17 o
  -2   5  10        0.95       -2.27      5.98 o
  -1   5  10      413.92      377.65     19.86 o
   0   5  10        8.40       14.88      6.29 o
   1   5  10      244.74      277.68     11.04 o
   2   5  10      766.17      684.59     19.93 o
   3   5  10       79.38       82.39      6.50 o
   4   5  10      321.85      299.81     11.77 o
   5   5  10      196.06      200.59     10.00 o
   6   5  10        1.26       -3.82      4.23 o
   7   5  10      610.25      636.03     21.12 o
   8   5  10       87.41      118.81     16.59 o
   9   5  10       53.08       50.44     13.54 o
  -6   6  10        0.02       -1.54      7.44 o
  -5   6  10       15.68       21.86     10.12 o
  -4   6  10       41.15       23.82      9.00 o
  -3   6  10       46.36       28.18      8.97 o
  -2   6  10       91.38      107.63     13.54 o
  -1   6  10      339.19      378.96     20.36 o
   0   6  10      252.24      181.35     13.17 o
   1   6  10      164.43      143.25     11.33 o
   2   6  10      790.23      762.16     22.03 o
   3   6  10      179.33      183.89      9.19 o
   4   6  10      377.49      395.03     14.21 o
   5   6  10      131.02      117.46      7.86 o
   6   6  10       16.99       12.08      5.28 o
   7   6  10       36.10       35.10     10.23 o
   8   6  10        1.38        5.07      8.78 o
   9   6  10        2.36        2.68      9.06 o
  -5   7  10        1.51        9.47      7.07 o
  -4   7  10       37.11       41.16     10.99 o
  -3   7  10       15.12        3.32      6.41 o
  -2   7  10        3.77        1.37      4.79 o
  -1   7  10      196.39      186.16      9.53 o
   0   7  10        8.28        7.94      6.41 o
   1   7  10      339.98      316.85     18.03 o
   2   7  10      556.59      540.79     17.62 o
   3   7  10      799.44      792.69     23.15 o
   4   7  10       48.78       45.78      6.35 o
   5   7  10        6.43       -5.51      3.67 o
   6   7  10      178.03      185.12     10.30 o
   7   7  10        0.59        0.69      4.81 o
   8   7  10      173.58      159.92     10.49 o
   9   7  10      108.31      131.38     17.62 o
  -5   8  10       11.16        8.46      7.34 o
  -4   8  10        0.58       -6.79      5.75 o
  -3   8  10        0.96       -3.92      5.28 o
  -2   8  10      167.17      172.69     10.30 o
  -1   8  10      665.23      730.93     32.69 o
   0   8  10        2.70        9.71      7.07 o
   1   8  10      111.34      121.52     11.96 o
   2   8  10      849.65      900.54     37.05 o
   3   8  10       40.55       36.21      6.36 o
   4   8  10      127.93      127.63      8.13 o
   5   8  10       23.49       20.59      5.90 o
   6   8  10       31.54       40.47      6.78 o
   7   8  10        4.18       -5.21      5.96 o
   8   8  10       25.78       12.15      6.15 o
   9   8  10       56.21       75.78     13.57 o
  -4   9  10        7.72       -0.14      6.18 o
  -3   9  10        8.77       15.54      8.97 o
  -2   9  10      264.49      242.44     17.50 o
  -1   9  10       19.77       23.26      9.00 o
   0   9  10      553.77      549.76     26.90 o
   1   9  10      595.37      579.80     27.77 o
   2   9  10      162.15      167.59     14.29 o
   3   9  10       53.82       68.37     11.74 o
   4   9  10       80.59      103.48      9.26 o
   5   9  10        1.56       -3.03      4.40 o
   6   9  10       17.77       10.31      6.32 o
   7   9  10       74.62       85.69      9.43 o
   8   9  10        7.50       -1.62      5.48 o
  -3  10  10       20.30       36.18     11.49 o
  -2  10  10       62.10       64.82     12.70 o
  -1  10  10      300.80      297.70     19.46 o
   0  10  10        1.49       -6.97      6.57 o
   1  10  10      152.48      150.81     13.82 o
   2  10  10      101.10      134.56     16.25 o
   3  10  10      324.97      296.27     19.15 o
   4  10  10       55.51       65.07     14.12 o
   5  10  10       59.24       76.77      8.89 o
   6  10  10        0.18        3.43      5.31 o
   7  10  10        1.03        1.21      5.40 o
   8  10  10        2.02        4.71      6.37 o
  -2  11  10      108.53      131.17     17.03 o
  -1  11  10       63.54       62.83     12.70 o
   0  11  10        7.03        4.23      8.28 o
   1  11  10        3.51       14.26      9.03 o
   2  11  10      291.30      303.77     20.08 o
   3  11  10      124.45      122.14     13.36 o
   4  11  10        3.51        1.53      7.91 o
   5  11  10       51.79       62.29      8.51 o
   6  11  10        0.00       -1.98      5.26 o
   7  11  10        1.12       -0.40      5.42 o
  -1  12  10        5.89       -8.47      8.34 o
   0  12  10       12.35        8.41      8.84 o
   1  12  10        5.28        6.10      8.34 o
   2  12  10        0.36        1.28      8.03 o
   3  12  10        3.93       14.32      8.94 o
   4  12  10        1.37       10.77      9.62 o
   5  12  10        3.06        3.55      8.75 o
   6  12  10        0.84       -8.04      6.80 o
   7  12  10        2.74       -0.68      8.44 o
   0  13  10        4.04       -2.34      9.28 o
   1  13  10       22.37       26.03     11.58 o
   2  13  10       22.21       16.69     10.43 o
   3  13  10      138.73      167.69     19.68 o
   4  13  10      145.24      128.58     18.15 o
   5  13  10       27.29       24.19     11.71 o
  -3 -12  11       27.52       36.89     12.30 o
  -2 -12  11        2.22        9.43      9.65 o
  -1 -12  11       13.92        9.62      9.93 o
   0 -12  11        0.11      -10.93      7.29 o
   1 -12  11        0.11      -10.52      7.69 o
  -4 -11  11        7.89       13.74      6.55 o
  -3 -11  11       26.06       18.60      6.19 o
  -2 -11  11        0.89        6.32      9.43 o
  -1 -11  11       32.45       31.91     10.59 o
   0 -11  11       30.30       36.18     11.05 o
   1 -11  11       22.49       18.15      9.81 o
   2 -11  11        0.05       -1.49      8.16 o
   3 -11  11        3.03        4.45      8.81 o
  -5 -10  11        0.00       -2.49      6.05 o
  -4 -10  11       14.72       10.45      5.60 o
  -3 -10  11        3.61       -2.75      4.74 o
  -2 -10  11       43.94       60.87     12.55 o
  -1 -10  11      143.39      141.81     14.98 o
   0 -10  11       27.65       27.15      9.40 o
   1 -10  11        2.27       -2.99      7.53 o
   2 -10  11        0.01       -6.23      7.10 o
   3 -10  11       32.61       29.05      9.78 o
   4 -10  11        1.82       -1.06      8.59 o
  -6  -9  11        1.99       10.43     10.35 o
  -5  -9  11        7.27        3.15      8.01 o
  -4  -9  11       19.65       14.80      5.55 o
  -3  -9  11      126.05      142.70      9.59 o
  -2  -9  11       37.86       23.59      5.30 o
  -1  -9  11       14.22       22.98      8.90 o
   0  -9  11        5.92       20.39      7.91 o
   1  -9  11        1.24       -4.58      5.51 o
   2  -9  11        5.11       14.57      8.53 o
   3  -9  11       52.07       35.24      9.71 o
   4  -9  11       18.84       13.05      9.59 o
   5  -9  11       27.25       24.07     10.62 o
  -6  -8  11        0.66       -5.42      7.47 o
  -5  -8  11       13.70        7.52      5.38 o
  -4  -8  11        0.12        1.17      4.57 o
  -3  -8  11       52.04       59.01      7.61 o
  -2  -8  11       17.07        6.05      4.28 o
  -1  -8  11        5.39        2.88      3.58 o
   0  -8  11       23.56       22.45      8.56 o
   1  -8  11       78.51       90.69     12.08 o
   2  -8  11       69.34       62.98     10.83 o
   3  -8  11       68.49       93.90     12.48 o
   4  -8  11      105.84      115.51     14.26 o
   5  -8  11       12.07       15.72      9.25 o
   6  -8  11        8.67        8.25     10.09 o
  -7  -7  11        1.70       -7.35     10.21 o
  -6  -7  11        0.99      -11.35      7.57 o
  -5  -7  11       12.71        7.05      5.20 o
  -4  -7  11        2.52       -4.39      4.26 o
  -3  -7  11       69.29      112.22     13.18 o
  -2  -7  11        2.52        5.15      3.85 o
  -1  -7  11        0.81       -2.58      5.59 o
   0  -7  11       30.83       44.99      9.31 o
   1  -7  11       94.42       67.50     10.68 o
   2  -7  11        5.78       -1.06      6.07 o
   3  -7  11       56.44       63.82     11.08 o
   4  -7  11        4.02        3.83      5.35 o
   5  -7  11        0.71       -5.67      7.35 o
   6  -7  11       33.76       24.69     10.62 o
  -7  -6  11       16.55       -1.09      9.53 o
  -6  -6  11        9.40        2.21      8.69 o
  -5  -6  11        4.62        8.53      8.41 o
  -4  -6  11       80.95       64.78      9.09 o
  -3  -6  11        0.96       -0.96      4.88 o
  -2  -6  11        9.30        9.15      4.71 o
  -1  -6  11      214.28      257.65     16.78 o
   0  -6  11        4.64       -1.75      4.83 o
   1  -6  11       28.53       42.65      8.44 o
   2  -6  11      382.03      363.64     13.56 o
   3  -6  11      152.74      173.71      9.37 o
   4  -6  11        0.04       -6.29      4.20 o
   5  -6  11        0.13        0.56      7.60 o
   6  -6  11       32.71       31.20     10.15 o
   7  -6  11        0.41       -2.58      9.40 o
  -7  -5  11        1.45       -0.37      9.31 o
  -6  -5  11       15.42       11.46      8.87 o
  -5  -5  11        9.83        2.62      7.60 o
  -4  -5  11        0.21        1.19      5.50 o
  -3  -5  11       22.68       16.24      5.84 o
  -2  -5  11       58.14       43.61      7.18 o
  -1  -5  11      104.22       98.48      7.59 o
   0  -5  11      464.42      485.51     16.27 o
   1  -5  11      148.89      150.41      9.98 o
   2  -5  11       47.79       45.83     10.57 o
   3  -5  11      229.24      224.34     13.92 o
   4  -5  11       13.72       14.92      5.34 o
   5  -5  11       55.60       59.49     10.99 o
   6  -5  11       22.18       30.27      9.29 o
   7  -5  11        9.30        0.53      8.87 o
  -7  -4  11       25.55       21.26     11.43 o
  -6  -4  11        8.96       10.15      9.43 o
  -5  -4  11        2.56       -4.67      7.38 o
  -4  -4  11        0.78       -5.98      6.01 o
  -3  -4  11       27.85       37.67      7.04 o
  -2  -4  11      675.00      700.63     22.36 o
  -1  -4  11      108.08      106.55      7.40 o
   0  -4  11       54.72       35.88      4.06 o
   1  -4  11      333.31      328.68     11.15 o
   2  -4  11       32.10       30.27      5.19 o
   3  -4  11       37.08       22.39     11.41 o
   4  -4  11      115.31      102.06      7.77 o
   5  -4  11       66.90       66.36      7.62 o
   6  -4  11       40.19       58.91      7.94 o
   7  -4  11        6.47       -1.72      5.32 o
   8  -4  11        2.31       -1.81      6.49 o
  -7  -3  11        4.77       -7.41      8.13 o
  -6  -3  11        1.79       -5.20      7.44 o
  -5  -3  11       12.25        0.16      7.13 o
  -4  -3  11        3.65        8.03      6.97 o
  -3  -3  11      164.07      161.87     12.84 o
  -2  -3  11      201.31      195.23     10.25 o
  -1  -3  11      441.81      427.32     11.58 o
   0  -3  11       43.90       41.67      4.13 o
   1  -3  11       77.27       79.47      4.71 o
   2  -3  11      265.55      254.99      7.89 o
   3  -3  11      105.53       85.06      6.66 o
   4  -3  11       32.25       34.48     14.52 o
   5  -3  11        6.42       -4.82      4.42 o
   6  -3  11        0.74        0.36      4.98 o
   7  -3  11        0.42        0.96      6.46 o
   8  -3  11        0.43        2.30      8.84 o
  -7  -2  11        0.36       -9.40      8.13 o
  -6  -2  11       51.94       55.36     12.83 o
  -5  -2  11      131.61      136.74     16.38 o
  -4  -2  11      233.51      216.78     16.13 o
  -3  -2  11      252.50      263.17     16.91 o
  -2  -2  11        3.23        2.99      3.92 o
  -1  -2  11        2.43        0.17      4.69 o
   0  -2  11        6.49        9.91      2.83 o
   1  -2  11        3.01       -0.35      2.57 o
   2  -2  11      309.88      326.18      9.23 o
   3  -2  11       52.13       48.91      5.68 o
   4  -2  11       34.84       42.04     10.76 o
   5  -2  11      129.15      126.92      8.65 o
   6  -2  11      166.63      182.63     13.33 o
   7  -2  11        0.02       -7.08      4.72 o
   8  -2  11       13.69       17.47     11.61 o
  -7  -1  11       31.26       23.63     11.21 o
  -6  -1  11       15.10       -2.96      8.06 o
  -5  -1  11        2.76       -0.90      7.72 o
  -4  -1  11      288.05      269.03     18.06 o
  -3  -1  11      139.83      130.45     11.83 o
  -2  -1  11        1.59        2.58      4.70 o
  -1  -1  11        8.26        1.35      3.72 o
   0  -1  11        5.39        0.18      2.44 o
   1  -1  11      240.42      226.68      7.52 o
   2  -1  11       70.66       65.65      4.36 o
   3  -1  11      231.34      235.63      7.48 o
   4  -1  11       13.98       23.90      4.94 o
   5  -1  11       48.57       45.70      6.16 o
   6  -1  11      250.29      249.82     11.41 o
   7  -1  11       16.99        1.37      7.60 o
   8  -1  11       73.80       64.45     13.67 o
   9  -1  11       12.40       18.93     12.02 o
  -7   0  11        0.73       -4.92      8.50 o
  -6   0  11      115.12      132.72     14.20 o
  -5   0  11       14.72       14.26      8.90 o
  -4   0  11       21.18        9.81      6.97 o
  -3   0  11        0.00       -2.55      5.92 o
  -2   0  11      101.06      111.99     10.34 o
  -1   0  11      138.05      139.95     11.82 o
   0   0  11      685.06      796.73     17.98 o
   1   0  11       62.72       64.80      4.90 o
   2   0  11      220.17      208.08      7.06 o
   3   0  11       23.54       23.88      3.50 o
   4   0  11      102.51      105.68      6.69 o
   5   0  11      201.52      176.29     10.48 o
   6   0  11      229.31      203.99     16.63 o
   7   0  11       24.37       16.44      9.28 o
   8   0  11       54.15       64.48     13.92 o
   9   0  11       16.84        6.63     11.21 o
  -7   1  11        9.23       -3.05      9.06 o
  -6   1  11        1.19        2.30      8.50 o
  -5   1  11      226.63      204.64     16.22 o
  -4   1  11       48.89       47.98     11.21 o
  -3   1  11        0.91        1.43      6.57 o
  -2   1  11      270.24      252.00     15.38 o
  -1   1  11       24.15       28.61      7.16 o
   0   1  11        0.59       -3.49      2.35 o
   1   1  11        0.20        0.80      2.46 o
   2   1  11       29.61       18.29      3.94 o
   3   1  11       65.13       71.82      4.44 o
   4   1  11        0.57        7.56      2.96 o
   5   1  11       15.71       13.01      8.28 o
   6   1  11      103.07       83.22     13.45 o
   7   1  11       21.78       16.59      9.65 o
   8   1  11       22.23       12.80     10.46 o
   9   1  11      130.15      188.86     21.51 o
  -7   2  11       93.26      103.02     16.97 o
  -6   2  11        3.02       -2.65      8.41 o
  -5   2  11       22.19       17.15      9.12 o
  -4   2  11       31.98        8.66      8.50 o
  -3   2  11        0.83       11.15      7.16 o
  -2   2  11       17.17        6.51      5.32 o
  -1   2  11      506.36      437.83     21.39 o
   0   2  11      458.32      468.30     17.72 o
   1   2  11      397.26      435.04     11.48 o
   2   2  11       28.66       43.01      4.07 o
   3   2  11      112.72      132.20      7.08 o
   4   2  11       30.73       19.00      4.52 o
   5   2  11      418.70      447.48     15.21 o
   6   2  11      644.67      722.24     33.62 o
   7   2  11      316.22      334.53     22.63 o
   8   2  11      271.87      250.28     19.80 o
   9   2  11        0.04       -6.69      9.74 o
  -6   3  11        1.08       -5.14      8.59 o
  -5   3  11       76.19       86.21     13.85 o
  -4   3  11       68.15       71.05     12.17 o
  -3   3  11       46.85       72.45     11.18 o
  -2   3  11      151.05      151.56     11.96 o
  -1   3  11        7.86        4.86      5.45 o
   0   3  11       11.35        5.98      5.42 o
   1   3  11       10.50        9.80      4.89 o
   2   3  11      211.64      232.16      9.70 o
   3   3  11      336.50      385.02     13.34 o
   4   3  11        0.39        0.40      3.49 o
   5   3  11       68.97       79.01      6.80 o
   6   3  11       12.12        7.10      8.56 o
   7   3  11       19.87       34.53     12.27 o
   8   3  11       32.75       11.15     10.52 o
   9   3  11       58.87       57.35     14.04 o
  -6   4  11        8.07        7.63      9.09 o
  -5   4  11        9.89       13.42      8.69 o
  -4   4  11       11.27       17.06      8.00 o
  -3   4  11       53.02       67.00     11.71 o
  -2   4  11      203.46      220.65     15.44 o
  -1   4  11       27.96       33.47      8.28 o
   0   4  11      551.66      555.58     25.19 o
   1   4  11      245.75      230.22      9.98 o
   2   4  11       45.83       46.15      5.78 o
   3   4  11      177.53      173.63      9.43 o
   4   4  11       90.07      112.99      7.21 o
   5   4  11        8.64       14.06      5.03 o
   6   4  11      753.56      794.78     24.19 o
   7   4  11      807.82      862.59     38.89 o
   8   4  11       23.57       16.28     10.15 o
   9   4  11        0.03      -11.39      8.97 o
  -6   5  11        3.92        2.71      9.40 o
  -5   5  11        2.03       -3.99      7.69 o
  -4   5  11       20.42       21.05      9.59 o
  -3   5  11       29.74       34.40      9.65 o
  -2   5  11       19.63       12.61      7.91 o
  -1   5  11      795.88      802.50     33.94 o
   0   5  11      129.73      178.15     13.20 o
   1   5  11      182.80      174.45      8.99 o
   2   5  11      271.26      272.84     11.17 o
   3   5  11      123.33      112.62      7.20 o
   4   5  11      888.26      857.83     24.52 o
   5   5  11       90.41       99.24      8.01 o
   6   5  11      324.99      349.22     15.30 o
   7   5  11       51.03       67.78     12.76 o
   8   5  11        4.01       -3.11      9.31 o
   9   5  11        6.77       -0.44      9.50 o
  -5   6  11        3.61       -3.49      7.72 o
  -4   6  11       17.90       18.43      9.09 o
  -3   6  11       58.49       57.22     11.39 o
  -2   6  11       23.38       20.98      8.69 o
  -1   6  11      320.20      317.35     18.80 o
   0   6  11       37.53       20.98      8.00 o
   1   6  11      128.90      155.64     12.48 o
   2   6  11       72.39       88.61      7.98 o
   3   6  11       12.19       13.16      5.04 o
   4   6  11      567.42      550.01     33.92 o
   5   6  11      758.84      781.74     23.72 o
   6   6  11        5.18       -2.56      5.23 o
   7   6  11       28.00       28.91      6.99 o
   8   6  11      221.76      233.78     19.18 o
   9   6  11       34.88       27.12     11.61 o
  -5   7  11        9.10        3.52      7.27 o
  -4   7  11        9.35       14.33      6.44 o
  -3   7  11        0.90       -2.40      6.35 o
  -2   7  11        6.70        4.67      7.63 o
  -1   7  11       57.78       64.38     11.80 o
   0   7  11      237.21      221.52     15.19 o
   1   7  11      201.23      209.44     15.16 o
   2   7  11      472.61      469.86     16.43 o
   3   7  11      348.89      355.48     13.95 o
   4   7  11       30.22       41.28      6.30 o
   5   7  11       45.16       38.38      9.14 o
   6   7  11        8.59       10.19      7.15 o
   7   7  11        0.50        1.40      8.42 o
   8   7  11        0.02       -6.16      8.00 o
   9   7  11       44.43       45.30     12.95 o
  -4   8  11        1.64       -2.67      6.63 o
  -3   8  11       59.98       74.56     22.04 o
  -2   8  11        4.06        6.94      8.16 o
  -1   8  11        4.05        8.75      7.63 o
   0   8  11      601.23      613.52     29.20 o
   1   8  11     1487.74     1591.06     58.75 o
   2   8  11        7.66        9.62      7.38 o
   3   8  11       73.90       67.60      7.99 o
   4   8  11       49.21       53.60      7.20 o
   5   8  11        0.66       -5.19      4.36 o
   6   8  11       57.41       54.38      7.76 o
   7   8  11       12.36       13.01     15.07 o
   8   8  11        7.62        0.16      6.02 o
   9   8  11       49.13       68.77     13.39 o
  -3   9  11       14.00       28.55     10.37 o
  -2   9  11       52.87       27.43     10.40 o
  -1   9  11       57.05       83.59     13.08 o
   0   9  11      193.41      191.50     15.38 o
   1   9  11      424.47      479.21     25.22 o
   2   9  11       59.07       72.60     12.45 o
   3   9  11       46.64       47.63     10.34 o
   4   9  11      149.47      151.16      9.46 o
   5   9  11        5.72        7.51      5.41 o
   6   9  11        3.95        1.04      5.03 o
   7   9  11       14.79       12.34      6.24 o
   8   9  11        7.78       -2.50      6.49 o
  -3  10  11        4.55       -2.96      9.28 o
  -2  10  11      149.73      166.97     15.41 o
  -1  10  11      175.88      166.91     14.91 o
   0  10  11       15.79        6.13      8.44 o
   1  10  11        7.83       -5.07      6.91 o
   2  10  11      420.66      408.66     23.51 o
   3  10  11      237.76      236.21     17.34 o
   4  10  11        2.07        5.95      6.37 o
   5  10  11       31.12       34.42      7.08 o
   6  10  11        8.07       -0.30      5.56 o
   7  10  11        2.50       -4.37      5.59 o
   8  10  11        1.08       -7.38      5.77 o
  -2  11  11        5.37       15.94      9.68 o
  -1  11  11       58.95       54.48     12.48 o
   0  11  11       10.16       15.50      9.18 o
   1  11  11        0.76        2.65      8.09 o
   2  11  11       17.59       30.39     10.71 o
   3  11  11        0.66        1.49      7.85 o
   4  11  11       63.50       85.99     14.54 o
   5  11  11       12.21       12.45      6.54 o
   6  11  11       18.88       19.88      7.20 o
   7  11  11        4.91        0.81      5.82 o
   0  12  11        0.15      -11.77      7.85 o
   1  12  11       16.26       -1.31      9.18 o
   2  12  11       24.32       25.16     10.80 o
   3  12  11      189.88      192.28     16.87 o
   4  12  11      256.66      256.01     19.89 o
   5  12  11       14.10       25.50     10.34 o
   6  12  11       13.97       10.45      6.26 o
   2  13  11        3.53       -6.54      8.47 o
   3  13  11        0.11       -2.24      7.50 o
   4  13  11        2.83        3.86     10.24 o
   5  13  11       11.41       10.12     10.59 o
  -1 -12  12        0.02       -4.76      8.37 o
  -3 -11  12        2.16       -0.03      9.09 o
  -2 -11  12       25.27       36.36     11.58 o
  -1 -11  12        0.01      -11.72      7.81 o
   0 -11  12        0.11        4.11      8.31 o
   1 -11  12       36.84       27.83     10.74 o
   2 -11  12       10.28       -2.58      8.16 o
  -4 -10  12        3.42        8.91      5.61 o
  -3 -10  12        0.03       -6.36      4.24 o
  -2 -10  12       25.29       58.50     12.67 o
  -1 -10  12        3.85        0.84      8.09 o
   0 -10  12        0.22      -10.06      6.91 o
   1 -10  12       13.88       30.95      9.90 o
   2 -10  12        0.52       -9.81      6.54 o
   3 -10  12       11.22        4.20      8.75 o
  -5  -9  12        0.70       -8.02      5.34 o
  -4  -9  12        2.05       -1.92      4.73 o
  -3  -9  12        1.05       -2.23      4.48 o
  -2  -9  12        4.54       -5.95      4.18 o
  -1  -9  12        8.89       13.01      8.47 o
   0  -9  12        3.06        3.08      7.41 o
   1  -9  12       17.28       16.59      8.37 o
   2  -9  12        7.03       11.77      8.25 o
   3  -9  12        2.60       -2.15      8.03 o
   4  -9  12       28.13       30.98     10.49 o
  -6  -8  12        0.37       10.37     11.24 o
  -5  -8  12        2.05       -3.27      6.06 o
  -4  -8  12        0.41       -4.12      4.35 o
  -3  -8  12      124.18      133.39      8.84 o
  -2  -8  12       14.56       19.65      6.28 o
  -1  -8  12       11.40       10.77      8.78 o
   0  -8  12      185.55      156.29     14.07 o
   1  -8  12       57.51       60.09     11.61 o
   2  -8  12        5.41       16.03      8.06 o
   3  -8  12       17.38       14.23      8.90 o
   4  -8  12       14.96        2.62      8.53 o
   5  -8  12       28.94       27.85      7.55 o
  -6  -7  12        5.00       -8.87      8.84 o
  -5  -7  12        5.09        0.06      6.14 o
  -4  -7  12        0.12       -4.29      5.94 o
  -3  -7  12      271.87      319.21     15.20 o
  -2  -7  12      230.78      225.49     12.08 o
  -1  -7  12       54.74       65.25      7.99 o
   0  -7  12       16.67       18.34      8.16 o
   1  -7  12       34.68       30.32      9.56 o
   2  -7  12       71.57       65.69     11.15 o
   3  -7  12       37.51       43.31     10.40 o
   4  -7  12      107.18      121.39     10.03 o
   5  -7  12      146.16      146.90     10.22 o
   6  -7  12        7.23        5.37      6.74 o
  -6  -6  12        6.79        1.37      9.22 o
  -5  -6  12        7.40        2.43      8.13 o
  -4  -6  12        5.91        5.43      5.83 o
  -3  -6  12       11.34       -0.07      5.23 o
  -2  -6  12      229.19      267.95     13.75 o
  -1  -6  12       43.67       42.95      6.96 o
   0  -6  12        1.09       -1.06      4.45 o
   1  -6  12      429.59      403.68     21.92 o
   2  -6  12      524.95      532.64     25.56 o
   3  -6  12       92.46       86.46     10.40 o
   4  -6  12       50.25       55.17      9.54 o
   5  -6  12        3.60        1.21      5.45 o
   6  -6  12       17.94        4.89      6.08 o
  -6  -5  12        0.73       -8.78      7.78 o
  -5  -5  12        3.50       -7.41      7.69 o
  -4  -5  12        1.28       -3.58      5.82 o
  -3  -5  12        7.90        5.83      5.87 o
  -2  -5  12       38.26       29.12      6.71 o
  -1  -5  12        0.03       -1.30      5.17 o
   0  -5  12      549.07      520.24     19.51 o
   1  -5  12      339.42      335.81     19.33 o
   2  -5  12      151.06      161.44      8.84 o
   3  -5  12        9.76        8.53      4.82 o
   4  -5  12        0.40       -2.87      4.28 o
   5  -5  12       21.08       23.54      6.57 o
   6  -5  12      184.77      157.64     10.30 o
   7  -5  12        3.33       -0.20      6.16 o
  -7  -4  12       21.50       22.70     11.58 o
  -6  -4  12       15.01        8.84      9.18 o
  -5  -4  12        5.11        5.60      8.34 o
  -4  -4  12        2.26       -4.33      6.85 o
  -3  -4  12       39.63       36.83      9.88 o
  -2  -4  12       69.97       69.20      8.33 o
  -1  -4  12      129.61      129.76     13.05 o
   0  -4  12        3.65        2.32      3.06 o
   1  -4  12      632.73      664.25     22.35 o
   2  -4  12      959.11      924.72     25.65 o
   3  -4  12      176.57      154.29      8.76 o
   4  -4  12       82.03       81.64     15.02 o
   5  -4  12        7.80        0.35      4.79 o
   6  -4  12        4.20        2.09      5.10 o
   7  -4  12        0.09       -7.39      5.62 o
  -7  -3  12        2.84        2.68      9.56 o
  -6  -3  12       18.50       15.91     10.18 o
  -5  -3  12       36.21       39.79     11.02 o
  -4  -3  12       83.91       75.78     12.92 o
  -3  -3  12        2.85       -1.24      4.69 o
  -2  -3  12      421.46      402.88     15.94 o
  -1  -3  12      663.57      687.44     16.74 o
   0  -3  12      172.86      175.46      7.05 o
   1  -3  12        3.05       -0.33      2.84 o
   2  -3  12      318.96      319.98     14.51 o
   3  -3  12      257.58      247.75     10.96 o
   4  -3  12        0.70       -4.83      4.01 o
   5  -3  12       17.03       32.56      6.22 o
   6  -3  12       49.20       56.27     10.24 o
   7  -3  12       43.43       32.23      7.14 o
   8  -3  12       10.61       23.29     12.30 o
  -7  -2  12        4.89        0.37      8.84 o
  -6  -2  12       46.33       49.88     13.23 o
  -5  -2  12       16.08       10.09      9.18 o
  -4  -2  12      167.19      193.96     15.63 o
  -3  -2  12      577.18      585.07     28.36 o
  -2  -2  12       48.01       57.29      7.77 o
  -1  -2  12      470.64      462.69     12.70 o
   0  -2  12        9.94       11.90      3.51 o
   1  -2  12      489.04      492.51     12.81 o
   2  -2  12      281.26      286.56      8.88 o
   3  -2  12      318.01      318.61     14.43 o
   4  -2  12      991.88      959.52     26.77 o
   5  -2  12        1.97       -2.66      4.16 o
   6  -2  12       10.24        6.93      5.00 o
   7  -2  12        2.12        6.20      9.25 o
   8  -2  12       62.40       84.50     15.63 o
  -7  -1  12       13.94        8.37     10.62 o
  -6  -1  12       57.08       67.72     14.41 o
  -5  -1  12        5.30        9.34      9.22 o
  -4  -1  12      110.68      142.87     16.35 o
  -3  -1  12      203.65      222.02     15.85 o
  -2  -1  12       20.13       11.30      7.07 o
  -1  -1  12       94.20       99.99      8.67 o
   0  -1  12      351.98      352.94     10.44 o
   1  -1  12      137.24      139.43      6.21 o
   2  -1  12       48.69       60.22      4.79 o
   3  -1  12      299.90      276.01     11.26 o
   4  -1  12     2540.71     2687.96     63.05 o
   5  -1  12        0.00       -0.30      4.30 o
   6  -1  12       37.79       46.70     11.33 o
   7  -1  12        1.32       -2.02      8.25 o
   8  -1  12       13.82       14.41     11.15 o
  -6   0  12       27.17       37.95     12.08 o
  -5   0  12      453.13      502.81     27.62 o
  -4   0  12      332.28      396.96     23.23 o
  -3   0  12        1.33       -7.60      5.60 o
  -2   0  12       47.28       26.06      8.06 o
  -1   0  12       42.93       28.67      6.77 o
   0   0  12      231.61      219.75      7.88 o
   1   0  12       16.41       14.97      3.36 o
   2   0  12       77.76       82.88      5.27 o
   3   0  12       69.03       81.55      5.09 o
   4   0  12      113.35      102.76     15.80 o
   5   0  12      698.62      752.78     34.62 o
   6   0  12       15.11        8.56      9.53 o
   7   0  12        0.26       -5.11      7.78 o
   8   0  12        6.94        9.71     10.62 o
   9   0  12       17.90       -6.23     10.31 o
  -6   1  12       12.83       29.14     10.96 o
  -5   1  12       76.59      115.69     16.10 o
  -4   1  12        2.76       -2.30      7.53 o
  -3   1  12       66.63       60.09     12.02 o
  -2   1  12       52.67       70.77     11.39 o
  -1   1  12       13.93        7.41      6.04 o
   0   1  12      144.41      139.26      6.50 o
   1   1  12      741.09      699.68     16.54 o
   2   1  12      246.84      263.65      8.43 o
   3   1  12      196.55      200.78      7.30 o
   4   1  12      298.66      313.42     11.82 o
   5   1  12     1162.30     1209.17     48.32 o
   6   1  12      217.02      191.88     16.44 o
   7   1  12        0.52        4.64      8.90 o
   8   1  12        0.32        6.63      9.93 o
   9   1  12        0.42       -1.18     10.18 o
  -6   2  12        5.40       -0.93      9.74 o
  -5   2  12        4.49        0.97      8.47 o
  -4   2  12      161.48      159.62     14.63 o
  -3   2  12     1377.52     1431.69     54.83 o
  -2   2  12      203.69      214.26     15.29 o
  -1   2  12       11.10        7.81      6.32 o
   0   2  12      118.60      127.24      7.43 o
   1   2  12        1.77        0.07      2.64 o
   2   2  12        4.60        5.49      2.91 o
   3   2  12       21.85       30.88      5.74 o
   4   2  12       10.00        6.68      4.05 o
   5   2  12       89.23      116.47     15.04 o
   6   2  12        0.04        3.70      8.66 o
   7   2  12        2.34       -4.51      8.41 o
   8   2  12       71.42       82.22     15.38 o
   9   2  12       54.62       76.65     15.78 o
  -6   3  12        0.64      -11.39      7.60 o
  -5   3  12       10.37        1.40      8.03 o
  -4   3  12        5.06       -4.98      6.91 o
  -3   3  12       74.57      112.67     14.79 o
  -2   3  12        0.34        6.88      7.16 o
  -1   3  12       11.05        3.33      5.79 o
   0   3  12        5.06        5.76      5.17 o
   1   3  12       35.60       25.76      5.16 o
   2   3  12       72.45       75.78     12.13 o
   3   3  12      387.47      388.75     13.73 o
   4   3  12       39.66       33.89      6.55 o
   5   3  12       11.72        4.40      5.06 o
   7   3  12      507.38      553.22     30.04 o
   8   3  12       13.09       28.39     11.39 o
   9   3  12       76.17       74.75     15.57 o
  -5   4  12        0.84      -10.12      7.57 o
  -4   4  12        0.60       -8.09      6.10 o
  -3   4  12      150.32      132.60     13.14 o
  -2   4  12      701.55      728.66     33.06 o
  -1   4  12      221.99      258.32     16.91 o
   0   4  12       48.46       47.42      9.31 o
   1   4  12       22.24       10.34      4.46 o
   2   4  12      369.87      320.76     12.43 o
   3   4  12       11.36       12.40      4.49 o
   4   4  12      118.43      117.64      7.73 o
   5   4  12        5.97        7.71      4.81 o
   6   4  12       17.58        4.33      9.93 o
   7   4  12      128.71      158.04     16.47 o
   8   4  12       59.80       78.27     15.82 o
   9   4  12       12.26       -7.32     11.21 o
  -5   5  12        1.88      -11.21      7.47 o
  -4   5  12        1.43      -10.13      6.76 o
  -3   5  12        0.13       -6.88      6.51 o
  -2   5  12        0.01       -4.95      6.69 o
  -1   5  12      148.18      133.16     12.83 o
   0   5  12      390.39      460.38     23.35 o
   1   5  12      158.30      157.99      8.84 o
   2   5  12       35.63       61.87      7.14 o
   3   5  12       20.82       31.45      5.80 o
   4   5  12      255.31      247.10     15.55 o
   5   5  12      232.09      240.82     11.46 o
   6   5  12       12.29        9.47      5.74 o
   7   5  12        1.43        0.78      8.25 o
   8   5  12        4.23        3.67      9.78 o
   9   5  12       14.96       15.35     11.24 o
  -5   6  12        4.36       12.52      9.22 o
  -4   6  12        4.91        7.19      8.72 o
  -3   6  12       10.77        9.25      7.94 o
  -2   6  12        6.63       -7.25      6.44 o
  -1   6  12      370.94      321.64     19.65 o
   0   6  12       58.51       64.63     11.71 o
   1   6  12       23.96       23.97      8.13 o
   2   6  12        2.48       -0.64      4.14 o
   3   6  12      601.25      663.61     27.27 o
   4   6  12        6.23        5.55      5.79 o
   5   6  12      404.23      398.66     15.41 o
   6   6  12        4.55       -0.80     11.15 o
   7   6  12        3.88       -1.28      8.00 o
   8   6  12        0.00      -13.03      8.69 o
   9   6  12       37.66       31.76     12.02 o
  -4   7  12       15.56        3.80      8.72 o
  -3   7  12       54.59       52.21     11.61 o
  -2   7  12        1.55        0.12      7.44 o
  -1   7  12       94.48      106.82     14.51 o
   0   7  12      131.72      125.44     12.83 o
   1   7  12      846.51      837.56     35.90 o
   2   7  12       96.55      114.21      9.01 o
   3   7  12      730.19      789.57     33.75 o
   4   7  12        7.32       -0.87      7.10 o
   5   7  12        0.69       -2.93      4.58 o
   6   7  12       24.84       18.33      6.31 o
   7   7  12       17.50        7.07      6.12 o
   8   7  12        8.43        3.83      8.69 o
  -3   8  12        5.23       -1.84      7.88 o
  -2   8  12        2.76       -2.71      7.22 o
  -1   8  12       31.32       26.71      9.93 o
   0   8  12      407.71      430.83     23.94 o
   1   8  12      278.18      294.03     18.87 o
   2   8  12        6.99       10.18      7.97 o
   3   8  12      129.18      122.67      8.64 o
   4   8  12       47.26       48.15      7.16 o
   5   8  12       76.18       94.21      9.19 o
   6   8  12       49.25       56.01     11.64 o
   7   8  12        0.01       -9.49      9.98 o
   8   8  12        9.35        5.81      6.80 o
  -3   9  12        2.15        0.09      8.19 o
  -2   9  12       17.65       22.29      9.99 o
  -1   9  12      172.19      180.76     15.57 o
   0   9  12       51.37       40.38     10.24 o
   1   9  12       79.16       77.43     13.08 o
   2   9  12       29.22       31.35     10.31 o
   3   9  12        3.76       -3.83      7.13 o
   4   9  12        0.43       -1.72      4.65 o
   5   9  12        0.40        2.03      4.98 o
   6   9  12        3.56       -5.90      4.95 o
   7   9  12        3.55        1.90      5.94 o
   8   9  12        0.02       -3.08      6.10 o
  -2  10  12        5.33       -4.14      8.31 o
  -1  10  12       23.85       27.68     10.43 o
   0  10  12       60.23       56.26     12.58 o
   1  10  12        3.37       -5.57      7.32 o
   2  10  12        2.32       -3.11      7.69 o
   3  10  12        3.77       -5.04      7.01 o
   4  10  12      325.21      315.79     14.38 o
   5  10  12        1.74       -2.91      5.33 o
   6  10  12        0.20       -6.18      9.60 o
   7  10  12        0.08       -3.60      5.74 o
  -1  11  12       74.17       66.69     13.85 o
   0  11  12        6.75       10.83      9.53 o
   1  11  12        0.96        1.28      8.81 o
   2  11  12        2.35       -9.28      8.00 o
   3  11  12        0.15       -8.34      7.91 o
   4  11  12       10.52       33.19     10.74 o
   5  11  12       82.34      117.86     10.21 o
   6  11  12       27.68       32.62      9.51 o
   1  12  12        3.06        5.95      9.65 o
   2  12  12        3.49      -10.09      8.37 o
   3  12  12        3.86        4.83      8.47 o
   4  12  12        6.12        7.78      8.87 o
   5  12  12       77.35      102.24     16.72 o
  -2 -11  13        6.96       19.18     10.68 o
  -1 -11  13        5.00       -1.84      9.28 o
   0 -11  13        1.28        0.97      8.87 o
   1 -11  13        4.22       -4.61      8.16 o
  -3 -10  13        0.31       -0.37      4.85 o
  -2 -10  13       20.09       24.97     10.80 o
  -1 -10  13       31.06       43.00     11.64 o
   0 -10  13        3.01        2.12      8.16 o
   1 -10  13        2.71        7.44      8.09 o
   2 -10  13        0.49        0.22      8.03 o
   3 -10  13       13.61       11.80      9.99 o
  -4  -9  13       15.34       14.14      7.54 o
  -3  -9  13       96.13      109.60     11.93 o
  -2  -9  13      122.34      153.93     15.91 o
  -1  -9  13      101.95      107.69     16.16 o
   0  -9  13       32.09       28.08     10.40 o
   1  -9  13        1.40        1.28      7.10 o
   2  -9  13        4.91        4.05      8.00 o
   3  -9  13       18.58       26.34      9.96 o
   4  -9  13       36.52       25.62     10.06 o
  -5  -8  13        0.50       -8.84      6.11 o
  -4  -8  13       11.37       12.58      7.33 o
  -3  -8  13      142.32      175.28     11.83 o
  -2  -8  13       55.04       59.95      9.03 o
  -1  -8  13       16.69       19.83      9.93 o
   0  -8  13       16.89       17.56      9.18 o
   1  -8  13       37.06       51.93     11.80 o
   2  -8  13       66.11       62.64     12.11 o
   3  -8  13       91.79      117.19     14.76 o
   4  -8  13       90.29      103.30     14.17 o
   5  -8  13       72.56       89.32     14.10 o
  -5  -7  13        1.81       -2.16      7.05 o
  -4  -7  13       14.87       -1.63      6.29 o
  -3  -7  13       13.48       11.95      6.36 o
  -2  -7  13       40.40       48.42      8.08 o
  -1  -7  13       96.67      117.30      9.52 o
   0  -7  13      356.39      363.46     22.10 o
   1  -7  13      142.13      142.69     13.64 o
   2  -7  13       62.30       59.96     11.33 o
   3  -7  13      230.24      244.77     17.03 o
   4  -7  13       20.55       35.62      9.96 o
   5  -7  13       39.99       43.41     13.00 o
  -6  -6  13       10.46        5.36      9.74 o
  -5  -6  13        3.82        1.96      8.31 o
  -4  -6  13        0.32       -7.21      5.63 o
  -3  -6  13       31.68       36.96      8.08 o
  -2  -6  13       38.44       36.63     10.17 o
  -1  -6  13        1.10       -2.60      4.60 o
   0  -6  13      136.24      127.93     13.14 o
   1  -6  13      144.49      140.20     13.42 o
   2  -6  13        0.20        1.84      7.50 o
   3  -6  13      178.18      170.59      9.86 o
   4  -6  13       57.82       40.40      9.50 o
   5  -6  13        6.15        8.56      6.14 o
   6  -6  13        9.52        2.47      6.17 o
  -6  -5  13        1.39       -9.09      7.66 o
  -5  -5  13        3.65       -9.15      7.25 o
  -4  -5  13        1.98       -0.09      7.27 o
  -3  -5  13       23.57       20.29      7.01 o
  -2  -5  13        0.02       -8.81      7.88 o
  -1  -5  13       41.37       48.68      7.46 o
   0  -5  13       75.23       80.24     17.65 o
   1  -5  13     2031.74     2172.42     76.43 o
   2  -5  13      187.86      168.78      9.35 o
   3  -5  13        1.24       -2.41      4.42 o
   4  -5  13       76.16       76.03      8.28 o
   5  -5  13        0.00       -1.69      5.95 o
   6  -5  13        1.09       -2.83      5.56 o
   7  -5  13        0.25       -6.24      5.68 o
  -6  -4  13       13.96       10.83      9.43 o
  -5  -4  13       32.48       41.03     11.89 o
  -4  -4  13       66.69       84.00     13.61 o
  -3  -4  13       20.90       22.49      6.74 o
  -2  -4  13       57.47       55.72      8.27 o
  -1  -4  13      420.00      425.14     34.98 o
   0  -4  13       14.65        0.43      5.14 o
   1  -4  13       31.77       31.69      8.86 o
   2  -4  13       11.24        8.38      5.04 o
   3  -4  13      218.61      220.93     10.63 o
   4  -4  13       51.55       44.70      6.60 o
   5  -4  13       32.51       38.83      6.94 o
   6  -4  13        2.03       -3.25      5.57 o
   7  -4  13        1.16       -6.15      5.71 o
  -6  -3  13       54.51       84.19     15.94 o
  -5  -3  13      120.61      141.72     18.34 o
  -4  -3  13       12.15        5.60      7.50 o
  -3  -3  13      158.18      181.94     11.20 o
  -2  -3  13      103.20      134.43     11.62 o
  -1  -3  13      441.05      422.67     16.29 o
   0  -3  13      234.92      239.65      8.86 o
   1  -3  13       28.47       17.77      4.01 o
   2  -3  13      297.42      262.98     11.34 o
   3  -3  13      215.95      202.80     10.18 o
   4  -3  13        0.17       -2.49      7.05 o
   5  -3  13       32.97       31.70      6.41 o
   6  -3  13        0.06       -1.32      4.85 o
   7  -3  13       29.13       44.49     12.73 o
  -6  -2  13       18.52       28.05     11.33 o
  -5  -2  13       21.27       22.07     10.49 o
  -4  -2  13      119.69      127.40     13.64 o
  -3  -2  13      449.48      424.73     23.72 o
  -2  -2  13      257.85      251.78     12.66 o
  -1  -2  13       11.54        9.73      7.27 o
   0  -2  13        0.47       -5.46      3.82 o
   1  -2  13       66.09       85.23      6.26 o
   2  -2  13       14.06       14.48      3.89 o
   3  -2  13      171.31      183.73      9.72 o
   4  -2  13      374.17      364.59     20.86 o
   5  -2  13       75.62       76.56     10.76 o
   6  -2  13      110.16      139.70     17.40 o
   7  -2  13        0.06      -10.55      8.66 o
   8  -2  13        5.43        3.49     10.27 o
  -6  -1  13       94.33      128.18     17.87 o
  -5  -1  13      403.11      397.20     24.47 o
  -4  -1  13      361.81      418.66     24.60 o
  -3  -1  13       36.61       31.82      9.78 o
  -2  -1  13      286.64      279.05     17.81 o
  -1  -1  13       51.83       54.25      7.50 o
   0  -1  13       33.54       18.98      4.12 o
   1  -1  13      142.62      135.55      6.47 o
   2  -1  13       10.27        2.08      3.10 o
   3  -1  13        0.83       -8.57      5.71 o
   4  -1  13       43.89       54.43      7.29 o
   5  -1  13       51.44       63.98     12.98 o
   6  -1  13        0.09       -9.31      7.10 o
   7  -1  13        0.90       -6.79      8.37 o
   8  -1  13       39.63       51.59     14.48 o
  -6   0  13        5.96       -1.49      8.97 o
  -5   0  13       84.58      100.22     15.50 o
  -4   0  13       61.40       48.38     11.92 o
  -3   0  13       39.46       41.07     10.49 o
  -2   0  13       11.56       -0.84      6.88 o
  -1   0  13        2.82        2.77      6.29 o
   0   0  13      122.99      118.10      6.34 o
   1   0  13      140.14      140.24      6.61 o
   2   0  13       79.90       96.19      6.32 o
   3   0  13       14.05        8.11      5.46 o
   4   0  13       19.63       41.69     10.90 o
   5   0  13      769.04      819.38     36.89 o
   6   0  13      122.84      136.30     14.45 o
   7   0  13       32.69       35.99     11.52 o
   8   0  13        6.53        4.39     10.12 o
  -6   1  13       20.43       11.96     11.11 o
  -5   1  13        0.03      -10.71      7.91 o
  -4   1  13       11.06        0.72      9.22 o
  -3   1  13       66.07       66.91     12.83 o
  -2   1  13       33.93       29.92      9.62 o
  -1   1  13      331.23      358.29     19.89 o
   0   1  13        0.98       -4.19      2.79 o
   1   1  13        0.35        2.04      3.25 o
   2   1  13       70.37       74.39      9.31 o
   3   1  13       56.01       48.85      5.94 o
   4   1  13       78.27       85.62     12.36 o
   5   1  13      188.79      227.15     17.31 o
   6   1  13        8.60        1.00      8.56 o
   7   1  13        8.49       -3.80      8.41 o
   8   1  13       39.83       47.51     13.20 o
  -6   2  13       63.24       76.93     16.50 o
  -5   2  13        7.81       19.09     10.40 o
  -4   2  13        0.83      -11.02      7.35 o
  -3   2  13       40.72       57.16     12.30 o
  -2   2  13      168.91      171.73     14.10 o
  -1   2  13        3.66       -3.64      5.98 o
   0   2  13      117.42      135.26      8.04 o
   1   2  13       18.32       11.35      4.26 o
   2   2  13       82.67      101.47      8.12 o
   3   2  13        9.76        2.36      4.11 o
   4   2  13       12.57       10.73      5.82 o
   5   2  13       20.29       23.88      9.37 o
   6   2  13       30.09       29.89     10.31 o
   7   2  13      112.13      147.51     17.90 o
   8   2  13       22.12       24.84     11.36 o
  -5   3  13        0.06      -11.11      8.09 o
  -4   3  13        0.69       -6.16      6.76 o
  -3   3  13      118.23      129.92     13.61 o
  -2   3  13      132.55      124.29     13.08 o
  -1   3  13       71.90       61.64     11.18 o
   0   3  13        0.01       -2.49      5.20 o
   1   3  13        7.31       14.42      5.21 o
   2   3  13        6.89        6.84      4.15 o
   3   3  13        1.64       -4.79      6.21 o
   4   3  13      279.67      272.31     11.63 o
   5   3  13       44.13       61.46     11.64 o
   6   3  13        8.58       -0.75      8.37 o
   7   3  13       14.15       18.68     10.15 o
   8   3  13       19.02       27.68     13.05 o
   9   3  13       14.21       17.62     12.52 o
  -5   4  13        6.58       11.15      9.68 o
  -4   4  13       11.45       31.76     10.90 o
  -3   4  13        6.55       -3.83      6.66 o
  -2   4  13      467.85      481.08     25.81 o
  -1   4  13      116.58      124.94     11.58 o
   0   4  13      175.01      147.26     12.64 o
   1   4  13      106.23      107.82      7.77 o
   2   4  13      276.57      308.17     12.48 o
   3   4  13      300.41      279.89     11.73 o
   4   4  13       18.42       16.16     10.09 o
   5   4  13        5.00       -4.38      6.01 o
   6   4  13        0.87       -5.57      7.97 o
   7   4  13       90.34      107.07     16.00 o
   8   4  13        0.03       -9.43      9.37 o
  -5   5  13        5.43       -6.32      8.44 o
  -4   5  13        2.44       -2.15      8.09 o
  -3   5  13        0.39       -1.74      7.81 o
  -2   5  13       88.48       92.34     14.10 o
  -1   5  13        5.55        5.82      7.88 o
   0   5  13       16.01       -0.81      6.85 o
   1   5  13        3.72       -0.40      5.42 o
   2   5  13        0.77       -5.53      3.69 o
   3   5  13       79.07       90.54     13.81 o
   4   5  13       23.00       10.34      5.23 o
   5   5  13      370.39      374.66     14.87 o
   6   5  13       30.35       23.63      6.32 o
   7   5  13      102.38       95.64     15.22 o
   8   5  13      182.24      202.74     18.65 o
  -4   6  13        0.00       -3.27      7.97 o
  -3   6  13       23.94       13.08      9.12 o
  -2   6  13        0.07       -4.42      6.82 o
  -1   6  13        1.73        1.93      7.38 o
   0   6  13       55.94       68.21     12.11 o
   1   6  13      115.90      113.14     13.89 o
   2   6  13       34.87       27.51      6.09 o
   3   6  13      266.74      232.42     11.72 o
   4   6  13        0.90       -5.83      4.58 o
   5   6  13      102.05      117.64     11.63 o
   6   6  13       30.70       31.63      7.11 o
   7   6  13       15.83       12.80      9.00 o
   8   6  13        0.18       -6.44      8.75 o
  -4   7  13        8.20        5.36      8.94 o
  -3   7  13       19.03       37.08     11.30 o
  -2   7  13       12.72       15.91      9.00 o
  -1   7  13        6.43        7.13      8.13 o
   0   7  13       28.77       17.06      9.12 o
   1   7  13        1.40       -6.38      5.88 o
   2   7  13       16.79       10.52      7.66 o
   3   7  13      126.33      116.98      9.19 o
   4   7  13       67.59       73.41      9.20 o
   5   7  13       30.11       38.26      6.97 o
   6   7  13        1.48       -1.46      5.04 o
   7   7  13       12.65       12.95      6.49 o
   8   7  13       19.61       13.36     10.40 o
  -3   8  13        4.69        3.36      9.06 o
  -2   8  13        1.04       -8.28      6.76 o
  -1   8  13       11.22       -5.23      7.16 o
   0   8  13       16.80       29.23      9.99 o
   1   8  13        4.71       -5.95      6.85 o
   2   8  13        2.16       -1.53      6.97 o
   3   8  13       99.27      110.23     10.13 o
   4   8  13        4.94        0.29      4.96 o
   5   8  13       60.82       79.25     12.58 o
   6   8  13        1.94       -4.26      4.87 o
   7   8  13        1.35       -5.84      5.11 o
   8   8  13        7.64       13.70      9.99 o
  -2   9  13        7.78       26.31     11.27 o
  -1   9  13       45.34       37.80     10.90 o
   0   9  13       18.96       26.00     10.09 o
   1   9  13      106.19      118.40     15.97 o
   2   9  13      166.01      161.93     14.70 o
   3   9  13       26.64       39.20     11.02 o
   4   9  13       29.92       18.95      6.61 o
   5   9  13        1.08        8.21      6.44 o
   6   9  13       11.47       16.84      8.89 o
   7   9  13        0.27       -4.96      5.11 o
  -1  10  13       81.32       82.78     14.91 o
   0  10  13       22.87       19.58      9.50 o
   1  10  13        1.19        3.08      7.85 o
   2  10  13       56.43       60.40     12.80 o
   3  10  13       11.33       12.89      9.34 o
   4  10  13       36.31       37.14      7.65 o
   5  10  13       20.54       19.06      7.12 o
   6  10  13        0.96       -1.30      5.79 o
   7  10  13       13.04       17.75      7.11 o
   0  11  13       49.39       43.15     12.55 o
   1  11  13        0.13      -10.74      7.16 o
   2  11  13        7.51       -0.44      9.18 o
   3  11  13        0.66       -6.72      6.97 o
   4  11  13        3.32       -3.74      8.31 o
   5  11  13        2.04        8.06      6.48 o
   6  11  13        4.43       -3.89      6.16 o
   2  12  13        2.27        1.96      9.31 o
   3  12  13        8.06        3.33      9.43 o
   4  12  13        1.47        0.93      8.62 o
  -2 -10  14       69.38       90.75     15.94 o
  -1 -10  14       11.88       10.15      9.78 o
   0 -10  14        0.08       -1.28      8.41 o
   1 -10  14       14.90       17.31      9.96 o
  -3  -9  14        1.26        4.62      8.87 o
  -2  -9  14       16.48       25.31     11.08 o
  -1  -9  14       47.33       82.47     14.79 o
   0  -9  14       17.82       27.15     11.36 o
   1  -9  14        5.49        3.21      8.66 o
   2  -9  14        0.40       -4.83      7.66 o
   3  -9  14        1.09        0.97      8.47 o
  -4  -8  14        2.25       -3.00      7.55 o
  -3  -8  14        0.66       -8.50      5.68 o
  -2  -8  14        7.64        4.48      9.78 o
  -1  -8  14      156.70      173.60     16.31 o
   0  -8  14      145.73      178.05     16.16 o
   1  -8  14        0.44       -2.49      7.75 o
   2  -8  14       40.80       55.32     12.42 o
   3  -8  14        2.23        0.56      7.69 o
   4  -8  14        8.44       13.05     10.24 o
  -5  -7  14        6.86       15.19     10.34 o
  -4  -7  14        8.00       13.61      7.29 o
  -3  -7  14       33.21       27.19      8.07 o
  -2  -7  14       46.11       70.48     13.70 o
  -1  -7  14       35.71       27.65     10.21 o
   0  -7  14        4.30        4.70      8.81 o
   1  -7  14        2.30       -1.56      7.01 o
   2  -7  14       21.94       16.56      9.53 o
   3  -7  14       76.82       96.79     13.73 o
   4  -7  14       20.08       29.48      9.93 o
   5  -7  14       50.69       55.14     11.52 o
  -5  -6  14        7.13       -0.28      8.03 o
  -4  -6  14        2.52       -1.53      6.25 o
  -3  -6  14        1.16       -5.25      6.69 o
  -2  -6  14       13.42        6.83      5.89 o
  -1  -6  14        0.23        1.35      5.18 o
   0  -6  14       62.57       89.32     14.76 o
   1  -6  14      309.46      335.53     21.33 o
   2  -6  14        6.26       -2.30      7.38 o
   3  -6  14      379.06      427.28     23.29 o
   4  -6  14      116.67      133.73      9.57 o
   5  -6  14        2.35       -8.07      5.42 o
   6  -6  14        1.10       -0.09      6.27 o
  -5  -5  14        0.66        1.40      8.44 o
  -4  -5  14        0.39       -6.23      7.07 o
  -3  -5  14        7.82        2.92      9.59 o
  -2  -5  14       46.49       65.96     24.86 o
  -1  -5  14        4.61       -2.89      5.21 o
   0  -5  14       21.16       21.48      9.59 o
   1  -5  14        0.42       -3.61      7.16 o
   2  -5  14       18.16       30.92      8.78 o
   3  -5  14       12.49       13.11     11.32 o
   4  -5  14        4.49        0.75      5.12 o
   5  -5  14        4.33       -4.25      4.97 o
   6  -5  14        5.38        3.52      6.39 o
  -5  -4  14        2.89        2.86      9.18 o
  -4  -4  14       22.31       21.95     10.24 o
  -3  -4  14       55.38       61.99      9.04 o
  -2  -4  14        3.31       -3.28      5.35 o
  -1  -4  14      195.40      182.90     10.84 o
   0  -4  14        2.66       -1.54      4.50 o
   1  -4  14       69.45      102.15     14.10 o
   2  -4  14       48.70       62.47      7.23 o
   3  -4  14       18.81       19.89      5.59 o
   4  -4  14       12.83       17.40      5.80 o
   5  -4  14       71.28       69.57     24.35 o
   6  -4  14        1.32       -4.88      5.15 o
   7  -4  14       11.29      -10.77      9.59 o
  -5  -3  14       24.22       18.59     10.40 o
  -4  -3  14       17.36       24.75      9.74 o
  -3  -3  14       47.74       48.72     11.86 o
  -2  -3  14        0.01       -3.81      5.13 o
  -1  -3  14      170.91      167.21     19.68 o
   0  -3  14      852.49      990.55     37.11 o
   1  -3  14        5.33       -1.87      3.38 o
   2  -3  14      124.39      111.29      7.76 o
   3  -3  14      153.99      132.46      8.52 o
   4  -3  14        0.03        4.65      4.82 o
   5  -3  14       32.75       31.03      6.76 o
   6  -3  14        1.43       -0.16      8.87 o
   7  -3  14        5.99        6.60     10.68 o
  -5  -2  14       79.76      100.31     15.88 o
  -4  -2  14       13.73       27.80      9.99 o
  -3  -2  14      107.07      134.90     14.10 o
  -2  -2  14      253.22      255.17     15.60 o
  -1  -2  14       20.77       22.07      6.73 o
   0  -2  14       67.25       75.39      8.88 o
   1  -2  14       61.66       63.19      5.78 o
   2  -2  14        0.82       -4.43      3.91 o
   3  -2  14      221.98      227.04     13.73 o
   4  -2  14       49.03       45.46      6.96 o
   5  -2  14        0.74        3.99      8.13 o
   6  -2  14        1.89      -11.15      8.72 o
   7  -2  14        3.78       -6.35      8.41 o
  -5  -1  14        5.84       -4.27      9.12 o
  -4  -1  14       51.98       56.73     12.61 o
  -3  -1  14       29.10       26.37     10.34 o
  -2  -1  14       80.79       98.94     13.95 o
  -1  -1  14        8.84        1.62      5.30 o
   0  -1  14      102.36      111.86     10.93 o
   1  -1  14      142.26      131.28      6.68 o
   2  -1  14        2.12       -1.62      3.21 o
   3  -1  14       78.46       73.84      7.73 o
   4  -1  14      509.57      529.09     27.02 o
   5  -1  14       36.95       27.58     10.37 o
   6  -1  14       15.51       10.06      8.81 o
   7  -1  14       26.39       29.64     12.24 o
   8  -1  14       23.66       26.59     12.39 o
  -5   0  14       16.82       -0.34      8.72 o
  -4   0  14       18.12        1.12      9.68 o
  -3   0  14        3.36       -4.83      7.32 o
  -2   0  14        1.40       -9.22      7.13 o
  -1   0  14       25.24       20.45      8.19 o
   0   0  14       29.89       24.66      4.60 o
   1   0  14       24.20       30.65      4.73 o
   2   0  14       37.88       36.36      4.74 o
   3   0  14        8.85        2.02      6.91 o
   4   0  14      139.02      123.29     12.83 o
   5   0  14       37.45       54.55     12.08 o
   6   0  14       42.51       47.45     11.61 o
   7   0  14        1.51       -0.62      8.34 o
   8   0  14        0.18        3.21     10.34 o
  -5   1  14       10.85       10.31     10.90 o
  -4   1  14       67.15       52.58     13.51 o
  -3   1  14       24.12       20.11      9.68 o
  -2   1  14        8.46        1.03      7.85 o
  -1   1  14       10.16        2.02      6.41 o
   0   1  14        5.02       -5.78      3.85 o
   1   1  14       12.04        4.73      3.47 o
   2   1  14      163.56      143.68      8.16 o
   3   1  14       38.59       40.57      9.40 o
   4   1  14       10.63        0.19      7.53 o
   5   1  14       30.68       24.84      9.71 o
   6   1  14        2.10      -11.49      7.69 o
   7   1  14        8.44       13.11      9.68 o
   8   1  14        7.76       -1.74     10.31 o
  -5   2  14        5.50        1.96      9.46 o
  -4   2  14        0.14       -5.26      8.31 o
  -3   2  14       22.88       17.12      9.53 o
  -2   2  14        9.70        2.15      7.78 o
  -1   2  14        9.19        7.29      7.44 o
   0   2  14        8.94        3.27      6.16 o
   1   2  14       48.62       36.05     10.01 o
   2   2  14       79.50       98.04      7.21 o
   3   2  14       23.20       11.65      4.94 o
   4   2  14        1.32        0.70      6.35 o
   5   2  14       19.45       12.70      8.28 o
   6   2  14        9.91       10.55      8.90 o
   7   2  14        9.30        8.28     10.37 o
   8   2  14        0.00       -5.79     10.12 o
  -5   3  14        0.45       -3.52      9.18 o
  -4   3  14        8.26       -9.03      8.09 o
  -3   3  14       22.02       15.97      8.87 o
  -2   3  14        9.58       -0.25      7.97 o
  -1   3  14      134.42      122.23     15.01 o
   0   3  14        3.64       -6.63      5.67 o
   1   3  14       68.12       65.76      7.42 o
   2   3  14        8.86        3.49      4.33 o
   3   3  14       13.69        7.05      4.48 o
   4   3  14        2.05        2.47      4.30 o
   5   3  14       59.45       47.76     11.61 o
   6   3  14        4.97       -0.97      8.50 o
   7   3  14        4.61        5.17      9.18 o
   8   3  14        0.22       -6.66      9.78 o
  -4   4  14        1.19      -11.96      7.97 o
  -3   4  14        5.05        2.24      7.19 o
  -2   4  14        6.48       11.89      8.81 o
  -1   4  14       40.70       55.32     11.30 o
   0   4  14       38.43       46.61     10.12 o
   1   4  14       33.46       22.69      5.72 o
   2   4  14        1.27       -1.48      4.03 o
   3   4  14        0.12       -5.47      4.10 o
   4   4  14      126.91      133.80      8.64 o
   5   4  14       13.42        3.39      4.92 o
   6   4  14        7.03       -2.65      8.59 o
   7   4  14       21.24       14.13      9.96 o
   8   4  14       43.13       32.78     13.14 o
  -4   5  14        1.33       -7.53      8.09 o
  -3   5  14       15.85       14.82      9.15 o
  -2   5  14        0.74       -3.11      7.47 o
  -1   5  14        0.70       -6.38      6.79 o
   0   5  14      133.84      115.13     12.27 o
   1   5  14      101.36      113.36     11.83 o
   2   5  14       19.95       14.22      5.37 o
   3   5  14      142.63      130.56      8.61 o
   4   5  14      174.72      167.68      9.63 o
   5   5  14       60.38       46.58     13.82 o
   6   5  14        5.93       -0.75      8.72 o
   7   5  14       22.59       23.76     11.49 o
   8   5  14        0.13      -13.26      8.84 o
  -3   6  14        2.79       -1.49      7.66 o
  -2   6  14       16.83       20.42      9.62 o
  -1   6  14        0.01       -2.37      7.69 o
   0   6  14       41.79       41.28     10.62 o
   1   6  14        0.13       -8.13      5.42 o
   2   6  14       43.57       35.10      8.80 o
   3   6  14        0.00       -2.53      4.44 o
   4   6  14        7.79        2.27      4.86 o
   5   6  14       26.15       26.65      6.61 o
   6   6  14       57.68       41.71      7.85 o
   7   6  14       24.28       24.63     11.89 o
   8   6  14        2.90       -3.36      9.00 o
  -3   7  14        7.76       14.32     10.18 o
  -2   7  14        0.89       -3.74      8.56 o
  -1   7  14       47.35       48.91     12.05 o
   0   7  14       34.49       50.97     11.64 o
   1   7  14        0.17       -1.46      6.97 o
   2   7  14       11.11       -0.53      6.60 o
   3   7  14        0.49       -0.72      4.79 o
   4   7  14        4.61       -0.38      4.83 o
   5   7  14       98.48      124.79     18.28 o
   6   7  14        4.69        4.73      6.12 o
   7   7  14        1.55       -9.25      8.56 o
   8   7  14        3.28       -9.74      8.78 o
  -2   8  14        8.28       19.52      9.90 o
  -1   8  14        0.00       -9.46      6.94 o
   0   8  14      113.99      126.99     16.72 o
   1   8  14       22.72        4.39      7.47 o
   2   8  14       19.53       21.14      8.84 o
   3   8  14        0.07       -7.07      4.71 o
   4   8  14       52.29       77.94     10.51 o
   5   8  14       47.20       61.33      8.38 o
   6   8  14        0.71        6.64      6.11 o
   7   8  14        0.08       -5.78      5.62 o
  -1   9  14        0.60       -1.31      8.75 o
   0   9  14       10.21       16.69      9.96 o
   1   9  14       12.04       18.24      9.40 o
   2   9  14        9.60        9.68      8.81 o
   3   9  14        3.24       -4.23      7.44 o
   4   9  14       56.40       84.74      9.76 o
   5   9  14        5.07        5.93      6.15 o
   6   9  14       86.49       81.47     13.82 o
   7   9  14        5.16        2.83      6.33 o
   0  10  14        1.52        5.14      9.37 o
   1  10  14        4.10        3.64      9.06 o
   2  10  14        1.38        4.02      8.75 o
   3  10  14        1.38       -3.02      8.31 o
   4  10  14       39.65       25.47     10.40 o
   5  10  14       31.26       35.32      7.91 o
   6  10  14      102.87      143.93     12.44 o
   2  11  14        1.29       -7.29      8.50 o
   3  11  14        3.04        7.57      9.87 o
   4  11  14        1.03        6.44      9.50 o
  -2  -9  15        0.13        2.34      9.25 o
  -1  -9  15        1.12        5.88      9.87 o
   0  -9  15        0.02       -7.19      8.25 o
   1  -9  15        5.94        1.74      8.81 o
   2  -9  15        0.12       13.29      9.56 o
  -3  -8  15        1.45       -6.77      5.81 o
  -2  -8  15       33.20       23.04     12.08 o
  -1  -8  15        8.20       17.12      9.65 o
   0  -8  15        4.94        8.59      9.90 o
   1  -8  15        0.62        1.49      9.25 o
   2  -8  15        6.91        1.37      8.47 o
   3  -8  15       24.11       17.19     10.65 o
  -4  -7  15        4.23        1.59      6.88 o
  -3  -7  15        5.16        1.78      6.60 o
  -2  -7  15       51.36       53.56      9.33 o
  -1  -7  15        5.48       12.76      9.18 o
   0  -7  15        0.16        4.64      8.84 o
   1  -7  15        7.59       -7.50      7.63 o
   2  -7  15        9.29        2.55      8.53 o
   3  -7  15        1.10       -5.85      7.07 o
   4  -7  15       65.13       75.84     13.76 o
  -4  -6  15        0.05        2.09      6.73 o
  -3  -6  15        0.08       -4.67      5.62 o
  -2  -6  15        0.12       -5.61      6.80 o
  -1  -6  15        3.21       27.58     10.80 o
   0  -6  15       26.02       40.29     11.21 o
   1  -6  15       19.37       39.42     11.18 o
   2  -6  15        0.10       -4.20      6.97 o
   3  -6  15        5.54        5.32      8.53 o
   4  -6  15        0.13        0.34      7.81 o
   5  -6  15       25.94       31.88      7.87 o
  -4  -5  15        5.43        1.65      8.37 o
  -3  -5  15        3.40        0.22      5.89 o
  -2  -5  15        4.93       -2.36      5.81 o
  -1  -5  15        0.82       -2.57      5.18 o
   0  -5  15       13.02       14.79      8.59 o
   1  -5  15       11.11        5.73      8.00 o
   2  -5  15       88.05       80.64     12.55 o
   3  -5  15        2.13       -0.12      7.19 o
   4  -5  15       25.98       22.85      6.34 o
   5  -5  15        4.64       -0.02      7.80 o
  -5  -4  15        1.78        2.62      9.06 o
  -4  -4  15       10.41        8.41      9.12 o
  -3  -4  15        8.56        1.65      5.86 o
  -2  -4  15        0.00       -7.26      4.84 o
  -1  -4  15       19.39       20.41      7.77 o
   0  -4  15       19.51       21.25      6.30 o
   1  -4  15        7.00        1.77      7.85 o
   2  -4  15       80.59      105.20     14.20 o
   3  -4  15      107.80      122.08      9.57 o
   4  -4  15        4.25       -5.25      5.18 o
   5  -4  15        0.92        0.39      5.32 o
   6  -4  15        3.90        2.62      9.59 o
  -5  -3  15        4.10        0.72      8.69 o
  -4  -3  15        5.18        9.68      8.94 o
  -3  -3  15       90.44      102.93     14.88 o
  -2  -3  15       30.69       22.48      7.23 o
  -1  -3  15        1.83       -3.57      5.02 o
   0  -3  15        1.89       -2.04      5.12 o
   1  -3  15       18.58       12.76      7.78 o
   2  -3  15        3.43        1.15      4.59 o
   3  -3  15       33.50       37.28     19.47 o
   4  -3  15        3.45        1.65      4.93 o
   5  -3  15       31.38       29.58     10.12 o
   6  -3  15        0.02       -1.62      9.09 o
  -5  -2  15        0.32       -1.84      9.12 o
  -4  -2  15       24.82       39.35     11.64 o
  -3  -2  15       27.02       12.27      9.22 o
  -2  -2  15       46.75       52.88      8.48 o
  -1  -2  15       28.93       17.44      6.93 o
   0  -2  15       36.01       33.05      6.82 o
   1  -2  15       16.01       10.25      4.10 o
   2  -2  15       77.63       85.59     20.63 o
   3  -2  15        0.11        2.63      4.64 o
   4  -2  15       32.63       28.55      9.34 o
   5  -2  15      110.36      108.13     15.07 o
   6  -2  15       27.90       11.52      9.99 o
   7  -2  15       52.47       71.95     15.94 o
  -5  -1  15        0.01       -3.14      9.00 o
  -4  -1  15        7.15        6.01      9.25 o
  -3  -1  15        6.21       -6.69      7.53 o
  -2  -1  15        8.34       -3.70      6.72 o
  -1  -1  15        0.24       -5.53      4.71 o
   0  -1  15        3.45        3.71      4.81 o
   1  -1  15        3.49       -3.11      4.27 o
   2  -1  15        9.09       -0.60      4.26 o
   3  -1  15        3.25       -2.49      6.13 o
   4  -1  15       12.33        9.15      8.19 o
   5  -1  15        0.38        0.00      7.69 o
   6  -1  15       57.75       29.27     11.21 o
   7  -1  15        0.25      -13.14      8.97 o
  -5   0  15        0.05       -8.31      9.34 o
  -4   0  15       44.41       39.26     12.67 o
  -3   0  15       44.40       37.52     11.36 o
  -2   0  15        0.64      -10.24      7.41 o
  -1   0  15       36.28       25.37      9.28 o
   0   0  15        3.14       -0.20      3.75 o
   1   0  15        3.44       -0.34      3.67 o
   2   0  15       71.42       52.10     12.05 o
   3   0  15      102.86       74.38     11.71 o
   4   0  15       23.08       20.45      8.72 o
   5   0  15        0.00        1.03      7.75 o
   6   0  15       28.12       32.38     11.92 o
   7   0  15        0.08       -2.27     10.21 o
  -4   1  15        2.05      -12.89      8.59 o
  -3   1  15        2.84       -4.14      7.44 o
  -2   1  15      135.38      124.97     13.14 o
  -1   1  15       13.73       12.02      8.44 o
   0   1  15        0.22        0.57      4.21 o
   1   1  15       58.42       63.01      7.63 o
   2   1  15       13.82       19.03      5.16 o
   3   1  15        1.40       -0.58      4.17 o
   4   1  15       38.70       59.50     11.77 o
   5   1  15       15.63       12.52      9.06 o
   6   1  15        0.60        3.05      8.84 o
   7   1  15        0.46      -10.65      7.10 o
  -4   2  15        8.41        4.36      9.28 o
  -3   2  15       11.91        1.43      8.62 o
  -2   2  15      133.08      122.95     13.42 o
  -1   2  15        4.24        3.11      7.16 o
   0   2  15       10.72       -5.67      5.95 o
   1   2  15      434.16      430.49     15.86 o
   2   2  15        0.14        2.55      4.18 o
   3   2  15        0.02       -2.42      5.01 o
   4   2  15       15.12        9.93      8.06 o
   5   2  15        2.14        4.58      8.37 o
   6   2  15        4.57       15.82     10.09 o
   7   2  15        0.35       -0.53      9.74 o
   8   2  15        1.29       -9.56      9.78 o
  -4   3  15        0.14       -8.25      7.53 o
  -3   3  15        0.54       -5.39      8.34 o
  -2   3  15        5.53       10.83      9.18 o
  -1   3  15      263.39      306.73     19.93 o
   0   3  15       44.68       43.77     10.03 o
   1   3  15        0.64       -5.20      4.40 o
   2   3  15      390.32      368.34     14.70 o
   3   3  15        4.12       -2.16      4.30 o
   4   3  15        3.89        1.18      6.43 o
   5   3  15       33.11       30.23     10.37 o
   6   3  15        8.59        8.25      9.62 o
   7   3  15        9.22        0.34      9.46 o
   8   3  15        1.14       -1.93     10.34 o
  -4   4  15        9.10       -4.89      9.31 o
  -3   4  15       39.42       49.16     12.48 o
  -2   4  15       47.30       54.48     12.45 o
  -1   4  15       16.53       17.78      9.18 o
   0   4  15       17.35       10.40      8.03 o
   1   4  15        5.23        4.45      5.11 o
   2   4  15      259.81      280.11     18.10 o
   3   4  15        2.28        1.86      4.84 o
   4   4  15        7.00        6.79      5.04 o
   5   4  15       29.48       17.19      9.34 o
   6   4  15        0.55       -3.49      7.97 o
   7   4  15        3.01       -1.93      8.94 o
   8   4  15       10.17        7.57     10.83 o
  -3   5  15       11.83       10.62      9.09 o
  -2   5  15        3.43       -7.32      7.38 o
  -1   5  15       18.69       20.36      9.43 o
   0   5  15        0.15       -9.03      6.97 o
   1   5  15        4.07       -5.67      5.70 o
   2   5  15        5.95        8.24      5.48 o
   3   5  15       51.51       40.81      8.25 o
   4   5  15        8.37        5.07      5.07 o
   5   5  15        4.65        2.52      5.24 o
   6   5  15        0.35      -11.44      7.63 o
   7   5  15        0.02       -1.40      8.66 o
  -3   6  15        2.07       -4.51      8.03 o
  -2   6  15        0.44       -5.39      6.41 o
  -1   6  15        3.86       -4.45      6.94 o
   0   6  15        0.49       -3.27      7.57 o
   1   6  15       13.03        1.37      7.69 o
   2   6  15        0.52       -1.93      4.78 o
   3   6  15        1.73       -1.10      4.57 o
   4   6  15       98.13       90.15      9.36 o
   5   6  15        2.44       -2.26      5.07 o
   6   6  15        3.20       -8.97      8.75 o
   7   6  15        6.39       -2.74      9.99 o
  -2   7  15       16.36       26.71     11.61 o
  -1   7  15        0.04       -0.84      8.09 o
   0   7  15        3.87       -2.12      7.88 o
   1   7  15        0.11       -6.66      7.25 o
   2   7  15        0.13        3.08      7.41 o
   3   7  15        0.11       -4.36      6.87 o
   4   7  15        1.42       -5.62      4.90 o
   5   7  15       36.37       49.20      8.22 o
   6   7  15        0.88        1.93      5.85 o
   7   7  15        0.15      -11.68      7.78 o
  -1   8  15        0.14       -2.74      8.19 o
   0   8  15       26.66       10.96      9.56 o
   1   8  15        6.45        1.28      8.00 o
   2   8  15        0.02       -1.99      7.57 o
   3   8  15        0.10       -5.97      5.45 o
   4   8  15       18.10       22.41      7.15 o
   5   8  15      122.42      151.75     12.40 o
   6   8  15       24.28       15.47      7.26 o
   0   9  15        4.72       -3.92      6.94 o
   1   9  15        0.65      -10.93      7.29 o
   2   9  15       12.05       14.60      9.40 o
   3   9  15        0.85       -3.95      7.44 o
   4   9  15       29.01       28.81      7.93 o
   5   9  15        0.40       -1.37      7.38 o
   6   9  15        2.23       15.21      8.62 o
   1  10  15        3.47       -0.37      8.28 o
   2  10  15        1.69       -2.05      8.50 o
   3  10  15        2.77       -1.18      8.97 o
   4  10  15       11.09        3.14      9.28 o
   5  10  15       39.88       54.82      9.22 o
  -1  -8  16       51.08       44.18     12.92 o
   0  -8  16        4.84       18.31     10.55 o
   1  -8  16        0.16        4.45      8.90 o
   2  -8  16        0.04      -10.06      7.78 o
  -2  -7  16        1.66       20.45     11.15 o
  -1  -7  16       34.92       60.34     14.29 o
   0  -7  16        9.77        9.84      9.37 o
   1  -7  16        0.26        2.40      8.03 o
   2  -7  16        0.12       -1.37      8.09 o
   3  -7  16        9.38        9.81      9.25 o
  -3  -6  16        0.12       -7.12      6.00 o
  -2  -6  16        0.05       -8.58      5.82 o
  -1  -6  16       14.36        2.68      9.25 o
   0  -6  16        6.57        7.32      8.90 o
   1  -6  16        4.04        2.15      9.25 o
   2  -6  16        7.51       14.88      9.93 o
   3  -6  16        7.94        2.68      8.47 o
   4  -6  16        7.94        8.03      9.37 o
  -3  -5  16        0.03       -2.08      8.61 o
  -2  -5  16        0.11       -2.68      6.25 o
  -1  -5  16        8.40       -3.89      8.47 o
   0  -5  16       10.01        2.68      9.50 o
   1  -5  16        0.95       -6.13      7.38 o
   2  -5  16        3.31        2.74      8.84 o
   3  -5  16       26.74       47.63     11.58 o
   4  -5  16       32.46       33.47     10.09 o
   5  -5  16        2.40        1.30      6.15 o
  -4  -4  16        0.55       -4.76      8.94 o
  -3  -4  16        0.01       -2.24      5.89 o
  -2  -4  16        6.26        7.93      9.95 o
  -1  -4  16        2.36       -8.11      5.41 o
   0  -4  16       32.72       24.88     11.11 o
   1  -4  16        0.00      -10.21      7.16 o
   2  -4  16        5.65       13.95      8.62 o
   3  -4  16       11.16       17.09      9.18 o
   4  -4  16        0.62        4.47      5.57 o
   5  -4  16        9.40       -1.25      8.53 o
  -4  -3  16       10.26        4.55      9.46 o
  -3  -3  16        1.89        4.08      9.53 o
  -2  -3  16        3.29       -4.17      5.94 o
  -1  -3  16        9.74       10.31      6.59 o
   0  -3  16        0.49       -7.33      4.89 o
   1  -3  16       83.09       93.31     13.57 o
   2  -3  16        0.26       -6.67      4.45 o
   3  -3  16       20.22       29.88      6.44 o
   4  -3  16        1.66      -10.13      6.76 o
   5  -3  16        0.01       -7.97      7.63 o
   6  -3  16        6.04       -2.90      9.06 o
  -4  -2  16        4.41        1.77      9.00 o
  -3  -2  16        8.57        9.78      9.65 o
  -2  -2  16        5.29       -1.15      7.72 o
  -1  -2  16       47.88       55.14      8.81 o
   0  -2  16        0.02       -6.29      4.19 o
   1  -2  16       80.36       99.67     20.33 o
   2  -2  16       31.29       30.00      7.30 o
   3  -2  16        1.19       -3.18      6.66 o
   4  -2  16        8.05       -4.55      7.41 o
   5  -2  16        0.54        0.12      8.56 o
   6  -2  16       65.35       61.27     14.66 o
  -4  -1  16        4.11       -3.46      9.90 o
  -3  -1  16        6.14       -6.51      7.69 o
  -2  -1  16        0.97      -10.59      7.32 o
  -1  -1  16       13.26       -1.64      5.39 o
   0  -1  16        5.67        2.53      4.07 o
   1  -1  16        8.97        5.10      4.46 o
   2  -1  16       82.27       90.54     11.71 o
   3  -1  16        0.91       -4.76      6.54 o
   4  -1  16        7.60        5.36      8.06 o
   5  -1  16      236.03      219.12     17.96 o
   6  -1  16       20.77       28.61     11.21 o
  -4   0  16        0.40       -3.05      9.06 o
  -3   0  16        0.03       -3.67      9.06 o
  -2   0  16        4.70       -3.08      7.53 o
  -1   0  16        0.81        2.58      7.66 o
   0   0  16       89.66       78.88      9.07 o
   1   0  16       12.81        8.24      4.83 o
   2   0  16       54.02       54.16      6.89 o
   3   0  16       51.44       43.28     10.09 o
   4   0  16       27.98       29.05     10.18 o
   5   0  16       73.62      106.17     15.04 o
   6   0  16      116.79      131.48     17.50 o
   7   0  16       14.97       27.09     12.42 o
  -4   1  16        0.27       -2.40      9.25 o
  -3   1  16        7.82        9.12      9.56 o
  -2   1  16        1.63       -3.77      6.82 o
  -1   1  16       19.96       17.43      8.87 o
   0   1  16       35.19       20.86      8.56 o
   1   1  16       40.47       36.91      6.72 o
   2   1  16        0.07       -1.08      9.70 o
   3   1  16       30.67       24.47      8.37 o
   4   1  16       37.52       37.02     10.87 o
   5   1  16        0.30        4.58      7.94 o
   6   1  16       45.82       42.44     12.42 o
   7   1  16        4.68       16.25     10.49 o
  -3   2  16        2.29       -5.14      8.31 o
  -2   2  16       54.90       70.86     14.17 o
  -1   2  16        0.97       -5.98      7.16 o
   0   2  16        0.18       -2.18      6.23 o
   1   2  16      166.02      164.98     15.43 o
   2   2  16      115.37      105.87     18.54 o
   3   2  16        7.97        3.06      4.66 o
   4   2  16       72.70       60.74     11.89 o
   5   2  16       10.09       11.83      8.81 o
   6   2  16       16.29       11.30      9.68 o
   7   2  16        4.45        4.61      9.90 o
  -3   3  16        9.09        5.79      9.50 o
  -2   3  16      167.82      235.65     18.96 o
  -1   3  16        1.46        5.92      7.60 o
   0   3  16        2.39       -3.80      6.23 o
   1   3  16       17.83        7.64      5.31 o
   2   3  16        1.50        0.20      4.71 o
   3   3  16       38.65       25.16      7.07 o
   4   3  16       73.16       86.68     13.11 o
   5   3  16        1.32       10.15      8.87 o
   6   3  16        0.06       -7.35      7.81 o
   7   3  16        0.44       -0.19      9.84 o
  -3   4  16       19.88       10.34     10.34 o
  -2   4  16       44.71       44.49     11.89 o
  -1   4  16       80.25       73.20     13.70 o
   0   4  16       42.37       22.98      9.62 o
   1   4  16        0.22       -7.50      6.60 o
   2   4  16       31.42       30.85      9.51 o
   3   4  16        0.18        1.29      5.12 o
   4   4  16      123.64      130.56      9.18 o
   5   4  16       21.86       22.35     10.03 o
   6   4  16        2.77       -2.62      8.87 o
   7   4  16       67.58       80.79     15.10 o
  -2   5  16       36.58       45.80     12.05 o
  -1   5  16       53.19       53.77     12.24 o
   0   5  16        6.64       10.59      8.87 o
   1   5  16       29.51       36.96     10.40 o
   2   5  16       67.43       67.28      8.69 o
   3   5  16       65.67       77.86      9.53 o
   4   5  16      130.15      141.57      9.70 o
   5   5  16        4.80        7.29      8.25 o
   6   5  16        6.04        2.52      9.50 o
   7   5  16        9.63        0.50      9.96 o
  -2   6  16        8.25       14.94     10.15 o
  -1   6  16        1.41      -10.15      8.69 o
   0   6  16       12.72       23.66     10.27 o
   1   6  16        0.92       -8.06      7.04 o
   2   6  16        3.60       -2.51      5.03 o
   3   6  16        1.48       -3.87      4.75 o
   4   6  16       17.08       23.25      6.70 o
   5   6  16       29.96       24.14      6.66 o
   6   6  16       14.16       10.06     10.18 o
  -1   7  16        0.00        0.34      9.53 o
   0   7  16       21.20       10.77      9.62 o
   1   7  16        3.07        2.77      8.69 o
   2   7  16        0.00       -2.80      7.50 o
   3   7  16       15.02       10.71      6.19 o
   4   7  16       37.27       35.46      7.59 o
   5   7  16       17.19        4.57      6.02 o
   6   7  16        8.65        8.16      9.62 o
   0   8  16       34.40       61.77     14.04 o
   1   8  16       11.63        3.89      9.00 o
   2   8  16       10.79       12.89      9.40 o
   3   8  16       10.82        9.68      8.90 o
   4   8  16        0.54        1.03      6.03 o
   5   8  16       20.51       11.99      6.72 o
   1   9  16       46.25       49.72     13.29 o
   2   9  16        4.87        2.34      8.03 o
   3   9  16        5.10       -1.99      8.37 o
   4   9  16       19.16       15.74      7.50 o
   0  -7  17       14.08       20.24     11.33 o
   1  -7  17       11.36       14.57     10.74 o
  -2  -6  17        0.76       -5.07     11.39 o
  -1  -6  17        5.96        4.51     10.83 o
   0  -6  17        7.65        3.61      9.65 o
   1  -6  17        3.04       -3.18      9.00 o
   2  -6  17        0.30       -4.76      7.94 o
   3  -6  17       17.06       22.01     10.27 o
  -2  -5  17       16.97       14.88      8.26 o
  -1  -5  17        1.76        3.58      9.12 o
   0  -5  17        1.04        5.60      9.28 o
   1  -5  17        0.00        1.53      8.84 o
   2  -5  17        6.09       -3.05      7.97 o
   3  -5  17       13.72       30.14     10.18 o
   4  -5  17       13.93       20.02      9.99 o
  -3  -4  17        6.94        9.15     10.46 o
  -2  -4  17        3.73       -4.74      6.48 o
  -1  -4  17        2.76       -4.71      6.21 o
   0  -4  17        1.10        0.72      9.03 o
   1  -4  17       34.42       60.80     13.45 o
   2  -4  17       24.13       47.63     11.92 o
   3  -4  17        0.64       -0.40      8.66 o
  -3  -3  17       27.73       43.68     12.64 o
  -2  -3  17        6.92        0.87      6.77 o
  -1  -3  17       37.98       42.26      8.67 o
   0  -3  17        1.87        8.50     10.59 o
   1  -3  17        3.03       13.89      9.25 o
   2  -3  17        0.66       -0.50      8.31 o
   3  -3  17        2.96       -1.31      7.53 o
   4  -3  17       11.02        8.22      9.22 o
   5  -3  17        0.77        2.02      9.09 o
  -3  -2  17        2.26       -8.75      8.47 o
  -2  -2  17        0.22      -12.00      8.00 o
  -1  -2  17        4.35        6.70      6.40 o
   0  -2  17        0.03       -5.42      5.78 o
   1  -2  17        1.62        2.99      8.03 o
   2  -2  17       11.20        3.61      7.01 o
   3  -2  17        3.01       -2.12      6.38 o
   4  -2  17       26.39       18.31      8.97 o
   5  -2  17        2.68        2.65      9.28 o
  -3  -1  17       12.46        6.10     10.34 o
  -2  -1  17        2.47       -6.07      7.91 o
  -1  -1  17       22.42       13.51      8.90 o
   0  -1  17       20.97        9.78      5.90 o
   1  -1  17       12.52        7.55      5.02 o
   2  -1  17        0.44        3.05      6.97 o
   3  -1  17       21.89       26.96      8.81 o
   4  -1  17       60.05       45.49     11.33 o
   5  -1  17       12.38       16.53     10.87 o
   6  -1  17        0.56       11.27     10.71 o
  -3   0  17        0.04       -3.42      8.72 o
  -2   0  17        3.90       -4.58      7.91 o
  -1   0  17        3.73       -3.05      7.47 o
   1   0  17       20.01       13.43      5.87 o
   2   0  17        4.30        5.79      6.97 o
   3   0  17        5.96       -8.37      6.60 o
   4   0  17        5.46      -10.79      7.19 o
   5   0  17        0.00       -6.91      7.69 o
   6   0  17       15.36       23.66     11.52 o
  -3   1  17        0.08       -1.96      8.97 o
  -2   1  17       10.28       -6.20      7.69 o
  -1   1  17        0.06       -3.11      6.85 o
   0   1  17        0.22        0.09      7.66 o
   1   1  17      104.25       87.98     23.68 o
   2   1  17        0.00       -6.98      4.65 o
   3   1  17        0.55       -4.17      6.94 o
   4   1  17       20.76       26.06     10.74 o
   5   1  17        0.69        0.81      8.50 o
   6   1  17       51.80       70.24     14.23 o
  -3   2  17        3.46       -1.25      8.34 o
  -2   2  17        0.23      -10.55      8.34 o
  -1   2  17       47.05       48.35     12.70 o
   0   2  17        0.06       -1.03      7.53 o
   1   2  17       44.92       51.25      7.85 o
   2   2  17       19.35        6.24      5.48 o
   3   2  17        0.25        2.99      7.50 o
   4   2  17       15.18       11.58      8.87 o
   5   2  17       15.59       13.92      9.56 o
   6   2  17       15.29       13.08     10.34 o
  -2   3  17       14.79       27.49     11.61 o
  -1   3  17       17.56       18.59     10.27 o
   0   3  17      143.19      127.37     13.48 o
   1   3  17       15.32       10.63      6.16 o
   2   3  17        0.58        6.26      5.77 o
   3   3  17       21.40       20.78      6.49 o
   4   3  17       50.85       61.71     12.30 o
   5   3  17        2.46       -4.08      7.57 o
   6   3  17       16.74       13.42     10.27 o
  -2   4  17       19.01       16.16     10.27 o
  -1   4  17       17.61       19.09     10.03 o
   0   4  17        3.32       -2.18      7.85 o
   1   4  17        4.89       13.20      9.18 o
   2   4  17       14.63        6.12      5.59 o
   3   4  17        6.37        0.13      6.09 o
   4   4  17        0.02       -6.88      7.19 o
   5   4  17        0.01       -7.41      8.03 o
   6   4  17        0.97       -1.71      9.50 o
  -1   5  17       16.17       16.78      9.78 o
   0   5  17       16.84        5.79      8.75 o
   1   5  17        5.29       -2.46      7.01 o
   2   5  17        0.42       -4.84      5.26 o
   3   5  17        0.23       -1.18      5.99 o
   4   5  17        1.04        0.94      5.26 o
   5   5  17        2.78       -2.15      8.37 o
   6   5  17       40.31       75.19     14.35 o
  -1   6  17        6.21       -3.80      8.94 o
   0   6  17        1.84       -1.34      8.09 o
   1   6  17        2.60        8.13      8.90 o
   2   6  17        2.82      -10.41      6.94 o
   3   6  17        2.47       -1.86      8.50 o
   4   6  17        0.51       -3.52      5.53 o
   5   6  17        7.34        1.86      6.15 o
   0   7  17       10.08        9.68      9.34 o
   1   7  17       28.62       51.28     12.92 o
   2   7  17        0.45      -10.18      6.79 o
   3   7  17       13.57        9.48      6.30 o
   4   7  17        0.99       -0.08      6.26 o
   5   7  17        1.61        4.94      6.26 o
   2   8  17        5.33       13.95      9.87 o
   3   8  17       25.41       16.78     10.27 o
   4   8  17       24.44       24.29      7.75 o
   0  -5  18        0.28      -13.54      9.03 o
   1  -5  18       16.27       24.19     11.30 o
   2  -5  18        2.14        9.15      9.09 o
  -1  -4  18        2.47        9.09     11.58 o
   0  -4  18        2.95       -6.07     10.09 o
   1  -4  18        1.77        1.68     10.18 o
   2  -4  18        9.57       14.45     10.52 o
  -2  -3  18       23.84       42.28     13.89 o
  -1  -3  18        0.15       -3.86      6.83 o
   0  -3  18        1.99       -9.46      9.03 o
   1  -3  18       49.64       73.38     15.04 o
   4  -3  18        4.94        4.98      7.78 o
  -2  -2  18        6.52       -2.43     10.34 o
  -1  -2  18        0.72       -7.48      5.51 o
   0  -2  18        2.55        0.31     10.15 o
   3  -2  18       19.52        4.17      8.19 o
   4  -2  18        0.01       -7.32      7.88 o
  -2  -1  18       16.16       18.43     10.74 o
  -1  -1  18       20.65       26.99     11.24 o
   0  -1  18       21.06       11.71      9.43 o
   2  -1  18        6.09        6.20      6.94 o
   3  -1  18        3.75        7.19      7.53 o
   4  -1  18       12.83       -1.68      8.16 o
   5  -1  18        4.64       -1.28      8.41 o
  -2   0  18        3.97       -5.64      8.72 o
  -1   0  18       22.15       33.72     11.64 o
   0   0  18        1.99       -1.93      8.56 o
   1   0  18        4.05       -7.53      5.25 o
   2   0  18        0.19       -2.62      7.32 o
   3   0  18        4.14        4.45      7.97 o
   4   0  18        1.02       -1.18      9.00 o
   5   0  18        4.16        2.37      8.69 o
  -2   1  18        0.55       -0.40      9.50 o
  -1   1  18       25.08       12.86     10.03 o
   0   1  18       20.84       24.50      9.46 o
   1   1  18        0.03        3.92      5.55 o
   2   1  18        2.95       -9.68      6.57 o
   3   1  18        3.19        7.32      7.63 o
   4   1  18       12.97        4.83      8.09 o
   5   1  18       18.68        7.94      9.71 o
  -1   2  18       10.02        4.51      8.78 o
   0   2  18       27.78       33.87     11.36 o
   1   2  18        1.68       -3.02      5.22 o
   2   2  18       91.08       82.22      9.26 o
   3   2  18       44.91       43.90     10.99 o
   4   2  18       21.30       21.36      9.28 o
   5   2  18        0.27      -10.09      8.22 o
  -1   3  18       28.44       28.89     11.24 o
   0   3  18      139.99      174.66     16.19 o
   1   3  18        2.86        3.02      8.66 o
   2   3  18        2.98       -2.33      8.75 o
   3   3  18       13.95       -1.43      7.29 o
   4   3  18        4.69        5.98      8.81 o
   5   3  18        1.45       -2.65      8.22 o
   0   4  18        6.58       -4.55      8.66 o
   1   4  18       24.95       31.07     11.08 o
   2   4  18        0.54       -4.23      5.22 o
   3   4  18        2.92       -0.49      5.38 o
   4   4  18        4.32       10.59      9.50 o
   0   5  18       17.32       21.89     11.05 o
   1   5  18       14.68       11.96      9.71 o
   2   5  18        1.97       -5.95      5.46 o
   3   5  18        0.06       -4.76      5.39 o
   4   5  18        0.55        9.95      6.36 o
   5   5  18       87.97      101.28     15.94 o
   1   6  18        2.14       -3.14      9.06 o
   2   6  18        1.62        7.04      9.53 o
   3   6  18       12.84       13.75      6.91 o
   4   6  18        0.19       -8.31      6.60 o
   0  -1  19        1.00       -7.04      8.22 o
   3  -1  19        1.76       -0.44      6.88 o
   0   0  19        0.01        0.16      8.59 o
   2   0  19        2.20       -5.17      6.76 o
   3   0  19        0.26        4.36      8.37 o
   0   1  19        7.80        5.17      9.59 o
   1   1  19        4.04        0.65      5.48 o
   2   1  19        7.39        0.00      7.94 o
   3   1  19       33.27       19.89      9.87 o
   4   1  19        0.39       -0.19      7.94 o
   0   2  19        4.36        3.74      9.43 o
   1   2  19        8.32        0.28      8.53 o
   2   2  19        8.31        0.68      8.28 o
   3   2  19        3.60        4.61      8.28 o
   4   2  19       14.60        3.21      9.12 o
   1   3  19        1.21        3.36      9.96 o
   2   3  19       12.63       -1.26      5.57 o
   3   3  19       12.46        7.25      8.59 o
   2   4  19        4.26       -2.55      6.04 o
 
